# Supplementary material for: Identification of factors required for m6A mRNA methylation in Arabidopsis reveals a role for the conserved E3 ubiquitin ligase HAKAI
Source: New Phytol. 2017 May 15;215(1):157–72. doi: 10.1111/nph.14586 (PMC5488176; doi:10.1111/nph.14586)
Supplement: Supplementary file 2 — Table S2 Summary of splicing events altered in the vir‐1 background [file NPH-215-157-s002.xlsx]

## Sheet: Table S2
Table S2 Summary of splicing events altered in the vir-1 background. There were no substantial changes in annotated splicing events in the vir-1 transcriptome as assessed by the rMATS analysis. The false discovery rate was set as -c = 0.0001 for 0.01% difference. The outputs were filtered by q < 0.001. The types of splicing events are as follows: SE, skipped exon; RI, retained intron; A5S, altern…
Type	Gene ID	GeneSymbol	strand	exonStart_0base	exonEnd	upstreamES	upstreamEE	downstreamES	downstreamEE	ID	IC_SAMPLE_1	SC_SAMPLE_1	IC_SAMPLE_2	SC_SAMPLE_2	IncFormLen	SkipFormLen	PValue	FDR	IncLevel1	IncLevel2	IncLevelDifference
SE	AT5G06770	AT5G06770	-	2092105	2092166	2090702	2091519	2092708	2092950	758	7,6,4	0,1,0	6,0,1	5,2,2	140	79	1.05299e-07	0.000133203	1.0,0.772,1.0	0.404,0.0,0.22	0.716
SE	AT3G33530	AT3G33530	+	14089870	14089946	14089290	14089429	14090018	14090201	1102	27,14,25	1,0,0	117,12,22	18,1,5	155	79	1.62876e-06	0.00103019	0.932,1.0,1.0	0.768,0.859,0.692	0.204
SE	AT4G00560	AT4G00560	-	241246	241370	241024	241155	241458	241646	1307	24,9,23	0,0,2	73,8,8	19,2,2	203	79	3.33296e-06	0.0014054	1.0,1.0,0.817	0.599,0.609,0.609	0.333
SE	AT3G59300	AT3G59300	+	21920404	21920503	21920190	21920307	21920716	21920870	161	17,20,29	1,0,0	127,28,31	16,3,2	178	79	1.10685e-05	0.00267819	0.883,1.0,1.0	0.779,0.806,0.873	0.142
SE	AT1G05000	AT1G05000	+	1426234	1426330	1426015	1426109	1427898	1427956	362	0,0,0	3,1,4	6,2,3	10,1,5	175	79	8.68243e-06	0.00267819	0.0,0.0,0.0	0.213,0.474,0.213	-0.3
SE	AT2G20290	XIG	-	8745580	8745625	8745411	8745495	8745709	8745821	997	4,2,1	0,1,0	7,1,2	9,2,1	124	79	1.27029e-05	0.00267819	1.0,0.56,1.0	0.331,0.242,0.56	0.476
RI	AT3G48900	GEN2	+	18132381	18132672	18132381	18132443	18132544	18132672	167	0,1,0	1,3,1	7,1,1	1,0,0	180	79	3.29289e-10	2.47954e-07	0.0,0.128,0.0	0.754,1.0,1.0	-0.875
RI	AT5G06710	HAT14	-	2068962	2069490	2068962	2069042	2069164	2069490	1027	0,0,0	1,1,2	4,1,1	1,0,0	201	79	3.25365e-08	1.225e-05	0.0,0.0,0.0	0.611,1.0,1.0	-0.87
RI	AT4G30993	AT4G30993	+	15099298	15099616	15099298	15099410	15099503	15099616	370	0,0,0	4,1,2	6,1,6	11,0,0	172	79	2.1081e-06	0.000396851	0.0,0.0,0.0	0.2,1.0,1.0	-0.733
RI	AT3G56860	UBA2A	-	21048744	21049754	21048744	21049236	21049348	21049754	987	7,5,3	0,0,0	43,4,4	8,1,1	191	79	1.70919e-06	0.000396851	1.0,1.0,1.0	0.69,0.623,0.623	0.355
RI	AT5G26760	AT5G26760	-	9405127	9406063	9405127	9405754	9405964	9406063	1148	0,2,1	7,2,7	30,5,4	15,5,4	289	79	6.33771e-06	0.000954459	0.0,0.215,0.038	0.353,0.215,0.215	-0.177
RI	AT2G21940	SK1	+	9352490	9352733	9352490	9352569	9352668	9352733	1090	1,0,1	3,4,2	12,4,5	10,3,2	178	79	3.79261e-05	0.00237986	0.129,0.0,0.182	0.348,0.372,0.526	-0.312
RI	AT1G54390	ING2	-	20306423	20306798	20306423	20306635	20306726	20306798	302	2,0,0	7,3,3	14,2,3	14,2,4	170	79	3.57743e-05	0.00237986	0.117,0.0,0.0	0.317,0.317,0.258	-0.258
RI	AT1G60850	ATRPAC42	-	22398470	22398773	22398470	22398564	22398677	22398773	424	2,0,0	11,7,18	23,2,3	63,8,12	192	79	2.31454e-05	0.00237986	0.07,0.0,0.0	0.131,0.093,0.093	-0.082
RI	AT4G36690	ATU2AF65A	-	17294362	17294839	17294362	17294430	17294703	17294839	546	44,16,43	23,11,18	336,85,96	73,10,16	352	79	2.24805e-05	0.00237986	0.3,0.246,0.349	0.508,0.656,0.574	-0.281
RI	AT1G75295	AT1G75295	-	28256489	28256877	28256489	28256642	28256715	28256877	607	3,1,8	0,0,1	15,1,4	4,3,1	152	79	3.76227e-05	0.00237986	1.0,1.0,0.806	0.661,0.148,0.675	0.441
RI	AT1G05900	ATNTH2	+	1788920	1789245	1788920	1789025	1789161	1789245	949	0,0,0	1,3,4	15,0,1	14,2,5	215	79	2.80977e-05	0.00237986	0.0,0.0,0.0	0.282,0.0,0.068	-0.117
RI	AT2G05380	GRP3S	+	1967542	1968037	1967542	1967635	1967677	1968037	980	3,3,1	0,0,0	100,17,31	18,3,2	121	79	3.18964e-05	0.00237986	1.0,1.0,1.0	0.784,0.787,0.91	0.173
RI	AT1G16010	MGT2	-	5497390	5497720	5497390	5497437	5497526	5497720	399	1,1,1	3,9,13	19,7,7	35,10,11	168	79	5.2742e-05	0.00305498	0.136,0.05,0.035	0.203,0.248,0.23	-0.153
RI	AT1G02960	AT1G02960	-	667150	667437	667150	667281	667372	667437	1057	7,1,6	1,0,0	43,4,9	7,3,3	170	79	7.88961e-05	0.00396058	0.765,1.0,1.0	0.741,0.383,0.582	0.353
RI	AT4G24290	AT4G24290	+	12596311	12596975	12596311	12596498	12596808	12596975	818	6,6,9	33,20,38	67,13,15	101,27,20	389	79	7.44102e-05	0.00396058	0.036,0.057,0.046	0.119,0.089,0.132	-0.067
RI	AT3G29330	AT3G29330	-	11257683	11258149	11257683	11257952	11258053	11258149	696	3,2,4	0,0,0	17,2,3	6,0,1	180	79	9.15738e-05	0.00430969	1.0,1.0,1.0	0.554,1.0,0.568	0.293
RI	AT1G23950	AT1G23950	-	8469533	8470221	8469533	8470044	8470134	8470221	1048	1,0,0	5,5,1	8,3,3	20,3,5	169	79	0.000104498	0.00462865	0.085,0.0,0.0	0.158,0.319,0.219	-0.204
RI	AT1G22880	ATGH9B4	+	8095501	8096549	8095501	8095964	8096045	8096549	539	8,8,8	42,33,64	94,13,15	220,35,36	160	79	0.000176847	0.00739811	0.086,0.107,0.058	0.174,0.155,0.171	-0.083
RI	AT1G33050	AT1G33050	-	11968347	11968675	11968347	11968507	11968588	11968675	624	0,0,1	2,3,3	17,0,6	30,7,7	160	79	0.000206455	0.00818214	0.0,0.0,0.141	0.219,0.0,0.297	-0.125
RI	AT4G16830	AT4G16830	+	9470960	9471267	9470960	9471128	9471208	9471267	542	72,53,87	0,0,0	402,69,77	17,0,0	159	79	0.000251499	0.00946893	1.0,1.0,1.0	0.922,1.0,1.0	0.026
RI	AT2G20950	AT2G20950	+	9004313	9005938	9004313	9004544	9004625	9005938	127	3,2,3	0,1,0	11,2,1	3,0,5	160	79	0.00026561	0.009524	1.0,0.497,1.0	0.644,1.0,0.09	0.254
RI	AT3G05380	ALY2	+	1540549	1540845	1540549	1540660	1540746	1540845	1008	0,0,0	3,4,5	7,1,1	19,3,3	165	79	0.000287344	0.00983498	0.0,0.0,0.0	0.15,0.138,0.138	-0.142
RI	AT1G31600	AT1G31600	-	11314623	11315640	11314623	11314994	11315568	11315640	281	27,16,26	3,3,7	287,58,52	11,3,1	653	79	0.000323663	0.0105964	0.521,0.392,0.31	0.759,0.701,0.863	-0.367
RI	AT2G01100	AT2G01100	+	81736	83217	81736	81800	82185	83217	1141	10,8,15	14,14,29	133,29,22	87,21,25	464	79	0.000394206	0.0123682	0.108,0.089,0.081	0.207,0.19,0.13	-0.083
RI	AT1G07745	ATRAD51D	-	2402378	2402873	2402378	2402458	2402754	2402873	291	2,1,4	0,1,0	8,2,2	4,2,0	375	79	0.000448706	0.013515	1.0,0.174,1.0	0.296,0.174,1.0	0.235
RI	AT5G05730	ASA1	-	1720555	1720946	1720555	1720612	1720699	1720946	1123	0,0,0	7,2,6	7,2,1	29,5,5	166	79	0.000511095	0.0148021	0.0,0.0,0.0	0.103,0.16,0.087	-0.117
RI	AT1G56145	AT1G56145	-	21008863	21009387	21008863	21009095	21009176	21009387	1131	0,0,0	7,4,8	7,1,2	30,3,12	160	79	0.000638151	0.0171617	0.0,0.0,0.0	0.103,0.141,0.076	-0.107
RI	AT3G26440	AT3G26440	+	9679413	9679900	9679413	9679449	9679567	9679900	706	2,0,0	7,2,3	22,1,5	34,11,9	197	79	0.000633146	0.0171617	0.103,0.0,0.0	0.206,0.035,0.182	-0.107
RI	AT4G33550	AT4G33550	+	16134439	16135056	16134439	16134862	16134941	16135056	366	1,0,0	1,1,1	7,0,2	8,3,2	158	79	0.000697394	0.0181082	0.333,0.0,0.0	0.304,0.0,0.333	-0.101
RI	AT5G57655	XYLA	+	23348372	23348969	23348372	23348658	23348735	23348969	596	0,0,2	14,15,13	12,3,5	91,16,12	156	79	0.000794618	0.0199449	0.0,0.0,0.072	0.063,0.087,0.174	-0.084
RI	AT4G38090	AT4G38090	-	17883998	17884228	17883998	17884052	17884134	17884228	227	8,4,7	0,0,0	28,6,20	3,1,2	161	79	0.000952224	0.022606	1.0,1.0,1.0	0.821,0.746,0.831	0.201
RI	AT4G20380	LSD1	+	11004834	11005150	11004834	11004896	11005024	11005150	677	3,4,3	0,0,0	15,1,3	6,1,0	207	79	0.000960681	0.022606	1.0,1.0,1.0	0.488,0.276,1.0	0.412
RI	AT2G38290	ATAMT2	-	16041609	16042383	16041609	16041900	16041979	16042383	309	0,0,1	9,3,5	9,2,1	33,6,10	158	79	0.00101381	0.0231334	0.0,0.0,0.091	0.12,0.143,0.048	-0.073
RI	AT5G65440	AT5G65440	+	26152121	26152463	26152121	26152251	26152374	26152463	1157	8,3,18	0,0,1	103,12,14	7,0,2	202	79	0.00109069	0.0241557	1.0,1.0,0.876	0.852,1.0,0.732	0.097
RI	AT5G38590	AT5G38590	-	15452410	15453505	15452410	15452551	15452627	15453505	652	0,1,2	1,0,0	1,3,1	8,0,2	155	79	0.00152895	0.0328942	0.0,1.0,1.0	0.06,1.0,0.203	0.246
RI	AT1G78870	UBC35	+	29651771	29652046	29651771	29651845	29651948	29652046	710	9,3,17	30,13,29	83,14,15	96,14,17	182	79	0.00182732	0.0362098	0.115,0.091,0.203	0.273,0.303,0.277	-0.148
RI	AT4G32180	ATPANK2	-	15538071	15538429	15538071	15538266	15538345	15538429	759	1,1,1	19,7,11	17,0,2	54,4,6	158	79	0.00180324	0.0362098	0.026,0.067,0.043	0.136,0.0,0.143	-0.048
RI	AT5G14320	RPS13	-	4617649	4618458	4617649	4618006	4618233	4618458	927	1,0,0	7,2,6	12,0,2	39,1,10	306	79	0.00180714	0.0362098	0.036,0.0,0.0	0.074,0.0,0.049	-0.029
RI	AT5G22660	AT5G22660	-	7536705	7537990	7536705	7536846	7536929	7537990	1036	2,0,0	2,1,4	8,0,2	3,1,2	162	79	0.00196092	0.0378608	0.328,0.0,0.0	0.565,0.0,0.328	-0.188
RI	AT1G01540	AT1G01540	+	197774	198183	197774	197904	197973	198183	412	6,3,6	19,16,26	44,8,5	57,13,14	148	79	0.0022639	0.0405885	0.144,0.091,0.11	0.292,0.247,0.16	-0.118
RI	AT4G36980	AT4G36980	-	17433989	17434461	17433989	17434142	17434319	17434461	766	18,4,17	2,0,1	97,23,25	26,5,5	256	79	0.00222919	0.0405885	0.735,1.0,0.84	0.535,0.587,0.607	0.282
RI	AT2G18410	ELP5	+	7992035	7992316	7992035	7992131	7992240	7992316	858	2,0,2	10,7,12	19,0,4	26,5,6	188	79	0.00218188	0.0405885	0.078,0.0,0.065	0.235,0.0,0.219	-0.104
RI	AT1G29630	EXO1	+	10350354	10350716	10350354	10350478	10350578	10350716	343	0,2,0	4,5,3	11,4,0	17,1,3	179	79	0.00275607	0.0468157	0.0,0.15,0.0	0.222,0.638,0.0	-0.237
RI	AT2G01260	AT2G01260	-	135243	136087	135243	135717	135995	136087	579	3,0,1	4,5,5	20,2,8	24,4,7	357	79	0.00285992	0.0468157	0.142,0.0,0.042	0.156,0.1,0.202	-0.091
RI	AT2G47160	BOR1	-	19360257	19360608	19360257	19360450	19360525	19360608	792	0,2,0	3,4,3	10,4,3	29,9,7	154	79	0.00283512	0.0468157	0.0,0.204,0.0	0.15,0.186,0.18	-0.104
RI	AT3G56130	AT3G56130	+	20827622	20827954	20827622	20827693	20827900	20827954	83	17,18,22	46,31,64	108,24,26	157,32,29	286	79	0.00279712	0.0468157	0.093,0.138,0.087	0.16,0.172,0.198	-0.071
RI	AT5G17760	AT5G17760	-	5860420	5862422	5860420	5861100	5861293	5862422	616	1,0,0	1,2,2	11,3,1	35,5,1	272	79	0.00301082	0.0472322	0.225,0.0,0.0	0.084,0.148,0.225	-0.077
RI	AT1G21350	AT1G21350	-	7478616	7479033	7478616	7478682	7478778	7479033	648	0,2,0	1,1,2	12,1,2	5,4,2	175	79	0.0029906	0.0472322	0.0,0.474,0.0	0.52,0.101,0.311	-0.153
RI	AT5G59010	AT5G59010	-	23822718	23823265	23822718	23822927	23823017	23823265	514	4,4,8	3,4,5	14,2,0	36,8,7	169	79	0.00349964	0.0537801	0.384,0.319,0.428	0.154,0.105,0.0	0.291
RI	AT5G56190	AT5G56190	+	22742524	22742800	22742524	22742575	22742684	22742800	139	4,7,8	0,1,1	30,9,5	6,2,0	188	79	0.00407549	0.0590162	1.0,0.746,0.771	0.678,0.654,1.0	0.062
RI	AT3G52180	ATPTPKIS1	-	19350286	19350708	19350286	19350346	19350612	19350708	826	1,0,0	2,3,2	5,0,3	6,2,4	345	79	0.00404145	0.0590162	0.103,0.0,0.0	0.16,0.0,0.147	-0.068
RI	AT4G25450	ATNAP8	-	13010230	13010429	13010230	13010287	13010372	13010429	85	1,0,1	4,2,1	11,1,3	25,2,4	164	79	0.00392801	0.0590162	0.107,0.0,0.325	0.175,0.194,0.265	-0.067
RI	AT5G59980	AT5G59980	+	24148319	24149578	24148319	24149272	24149348	24149578	777	8,6,13	0,0,2	50,14,10	7,0,0	155	79	0.00436059	0.0619533	1.0,1.0,0.768	0.785,1.0,1.0	-0.006
RI	AT2G03280	AT2G03280	-	997430	997763	997430	997593	997674	997763	120	0,1,0	1,0,1	9,2,1	14,1,1	160	79	0.00511778	0.0700671	0.0,1.0,0.0	0.241,0.497,0.331	-0.023
RI	AT1G48520	GATB	+	17941835	17942172	17941835	17942033	17942103	17942172	893	0,0,2	6,2,4	6,1,3	20,3,4	149	79	0.00510831	0.0700671	0.0,0.0,0.21	0.137,0.15,0.285	-0.121
RI	AT5G67440	NPY3	-	26913482	26914773	26913482	26914625	26914703	26914773	859	0,2,0	5,5,6	8,2,1	27,9,3	157	79	0.00523207	0.0703527	0.0,0.168,0.0	0.13,0.101,0.144	-0.069
RI	AT1G02145	ALG12	+	404756	404953	404756	404842	404911	404953	1058	1,0,0	2,3,7	7,0,2	35,2,4	148	79	0.00588815	0.0777855	0.211,0.0,0.0	0.096,0.0,0.211	-0.032
RI	AT5G23840	AT5G23840	+	8036382	8036982	8036382	8036561	8036651	8036982	431	2,0,0	4,4,6	7,0,2	13,7,1	169	79	0.00674093	0.0875158	0.189,0.0,0.0	0.201,0.0,0.483	-0.165
RI	AT1G29120	AT1G29120	+	10177613	10177958	10177613	10177782	10177860	10177958	502	3,0,0	3,5,8	12,3,4	27,5,10	157	79	0.00700639	0.0894206	0.335,0.0,0.0	0.183,0.232,0.168	-0.083
RI	AT4G05590	AT4G05590	+	2907631	2907897	2907631	2907730	2907844	2907897	28	1,0,0	4,1,1	7,1,0	16,2,8	193	79	0.00752757	0.0929522	0.093,0.0,0.0	0.152,0.17,0.0	-0.076
RI	AT2G04170	AT2G04170	-	1418595	1419171	1418595	1418713	1418792	1419171	789	21,18,18	91,58,78	57,25,26	527119151	158	79	0.00752999	0.0929522	0.103,0.134,0.103	0.051,0.095,0.079	0.038
RI	AT1G08350	AT1G08350	-	2635208	2635622	2635208	2635249	2635459	2635622	304	3,0,0	9,6,8	12,1,0	30,2,3	289	79	0.00774328	0.0940434	0.084,0.0,0.0	0.099,0.12,0.0	-0.045
RI	AT3G30380	AT3G30380	+	11975992	11976571	11975992	11976432	11976498	11976571	1117	1,0,3	7,7,7	19,1,4	36,2,11	145	79	0.00800868	0.0955678	0.072,0.0,0.189	0.223,0.214,0.165	-0.114
RI	AT2G47060	AT2G47060	-	19333340	19333655	19333340	19333427	19333522	19333655	244	1,0,2	6,4,4	15,2,2	33,2,5	174	79	0.00812263	0.0955678	0.07,0.0,0.185	0.171,0.312,0.154	-0.127
RI	AT3G27100	AT3G27100	-	9994544	9994990	9994544	9994816	9994913	9994990	533	0,0,0	5,8,7	4,3,1	31,4,10	176	79	0.00829256	0.0960661	0.0,0.0,0.0	0.055,0.252,0.043	-0.117
RI	AT1G75380	ATBBD1	-	28281388	28281850	28281388	28281708	28281783	28281850	425	1,0,1	2,1,2	5,0,4	9,1,1	154	79	0.00933544	0.106509	0.204,0.0,0.204	0.222,0.0,0.672	-0.162
RI	AT1G33270	AT1G33270	-	12068558	12068925	12068558	12068654	12068828	12068925	1019	3,0,1	5,2,3	24,1,3	23,1,4	253	79	0.0100513	0.106805	0.158,0.0,0.094	0.246,0.238,0.19	-0.141
RI	AT1G13580	LAG13	-	4645122	4645575	4645122	4645307	4645389	4645575	1060	6,5,9	18,11,13	59,12,8	51,3,9	161	79	0.0100706	0.106805	0.141,0.182,0.254	0.362,0.662,0.304	-0.25
RI	AT4G14910	HISN5B	-	8528166	8528752	8528166	8528478	8528642	8528752	323	1,0,3	4,3,8	22,3,1	21,6,6	243	79	0.0097657	0.106805	0.075,0.0,0.109	0.254,0.14,0.051	-0.087
RI	AT3G23370	AT3G23370	+	8358218	8359743	8358218	8359545	8359665	8359743	36	4,7,2	0,1,1	33,2,5	6,1,1	199	79	0.00969209	0.106805	1.0,0.735,0.443	0.686,0.443,0.665	0.128
RI	AT5G41100	AT5G41100	+	16449773	16450881	16449773	16450575	16450663	16450881	413	3,4,1	2,0,1	2,0,2	7,1,2	167	79	0.00995562	0.106805	0.415,1.0,0.321	0.119,0.0,0.321	0.432
A5S	AT3G15980	AT3G15980	-	5411964	5412194	5412046	5412194	5411666	5411718	130	30,17,35	0,0,0	107,17,19	9,2,1	161	79	1.20436e-05	0.00479335	1.0,1.0,1.0	0.854,0.807,0.903	0.145
A3S	AT4G00560	AT4G00560	-	241024	241370	241024	241155	241458	241646	1044	16,7,17	0,0,2	57,7,7	19,2,2	294	79	1.62e-05	0.00303896	1.0,1.0,0.695	0.446,0.485,0.485	0.426
A3S	AT1G67140	SWEETIE	-	25104758	25105196	25104758	25105193	25105293	25105497	146	0,0,0	11,4,5	9,3,1	33,10,7	82	79	5.69e-06	0.00303896	0.0,0.0,0.0	0.208,0.224,0.121	-0.184
A3S	AT2G39690	AT2G39690	+	16542761	16542872	16542764	16542872	16542599	16542683	28	1,2,2	0,0,1	3,0,3	4,3,1	82	79	2.18e-05	0.00303896	1.0,1.0,0.658	0.419,0.0,0.743	0.499
A3S	AT4G36690	ATU2AF65A	-	17294362	17294603	17294362	17294430	17294703	17294839	608	31,16,32	23,11,18	256,66,81	73,10,16	252	79	1.83e-05	0.00303896	0.297,0.313,0.358	0.524,0.674,0.613	-0.281
A3S	AT5G19210	RH58	+	6461991	6462105	6461995	6462105	6461804	6461898	618	1,1,1	0,0,0	1,0,1	3,2,0	83	79	7.99e-06	0.00303896	1.0,1.0,1.0	0.241,0.0,1.0	0.586
A3S	AT1G52630	AT1G52630	-	19607836	19607941	19607836	19607907	19608198	19608278	830	1,0,1	2,2,6	8,1,3	4,1,0	113	79	1.87e-05	0.00303896	0.259,0.0,0.104	0.583,0.411,1.0	-0.544
A3S	AT5G11380	DXPS3	+	3632732	3633022	3632737	3633022	3632374	3632653	120	0,0,1	4,2,2	8,2,3	11,2,5	84	79	3.35e-05	0.00351269	0.0,0.0,0.32	0.406,0.485,0.361	-0.311
A3S	AT5G45500	AT5G45500	-	18432457	18434995	18432457	18434986	18435372	18435469	238	0,1,0	1,2,2	7,3,1	8,0,2	88	79	3.32e-05	0.00351269	0.0,0.31,0.0	0.44,1.0,0.31	-0.48
A3S	AT4G38360	LAZ1	+	17969107	17969364	17969112	17969364	17968672	17968934	681	0,0,0	3,1,8	7,1,2	29,5,6	84	79	3.79e-05	0.00352465	0.0,0.0,0.0	0.185,0.158,0.239	-0.194
A3S	AT5G52660	AT5G52660	-	21360000	21360108	21360000	21360105	21360219	21360387	768	1,1,3	0,0,0	9,2,6	8,0,1	82	79	5.31e-05	0.00444957	1.0,1.0,1.0	0.52,1.0,0.853	0.209
A3S	AT4G20380	LSD1	+	11004963	11005150	11005024	11005150	11004834	11004896	755	1,2,2	0,0,0	3,0,1	6,1,0	140	79	6.25e-05	0.00475842	1.0,1.0,1.0	0.22,0.0,1.0	0.593
A3S	AT1G21640	NADK2	+	7591099	7591263	7591141	7591263	7589169	7591026	762	0,0,0	8,4,7	6,1,2	20,8,4	121	79	8.18e-05	0.00571409	0.0,0.0,0.0	0.164,0.075,0.246	-0.162
A3S	AT4G22970	ESP	-	12035459	12035700	12035459	12035691	12035772	12036002	256	1,0,0	3,1,1	6,1,1	6,2,1	88	79	9.46e-05	0.00610123	0.23,0.0,0.0	0.473,0.31,0.473	-0.342
