# Supplementary material for: Identification of factors required for m6A mRNA methylation in Arabidopsis reveals a role for the conserved E3 ubiquitin ligase HAKAI
Source: New Phytol. 2017 May 15;215(1):157–72. doi: 10.1111/nph.14586 (PMC5488176; doi:10.1111/nph.14586)
Supplement: Supplementary file 3 — Table S3 List of genes with significantly changed expression in the vir‐1 root tips as determined by the DESeq software package [file NPH-215-157-s003.xlsx]

## Sheet: Table S3
Table S3 List of genes with significantly changed expression in the vir-1 root tips, as determined by the DESeq software package. BaseMean, mean normalised read counts from Control and vir-1 expression profiles; log2FoldChange, the logarithm (to basis 2) of the fold change; p_val, p value for the statistical significance of this change; q_val - p value adjusted for multiple testing with the Benja…
Gene ID	BaseMean Control	BaseMean vir-1	log2FoldChange	p_val	q_val
AT5G22800	186.869	3085.3	4.04531	2.90331e-240	7.30996e-236
AT5G13210	329.812	4858.31	3.88074	4.07121e-223	5.12525e-219
AT2G20800	97.5939	1594.95	4.03058	1.18572e-181	9.95138e-178
AT3G44300	2191.44	14170.5	2.69294	1.64786e-181	1.03725e-177
AT2G26250	40.1909	969.989	4.59303	2.32385e-158	1.1702e-154
AT1G05135	33.1082	906.21	4.77459	8.7932e-158	3.68992e-154
AT3G51600	330.174	4220.85	3.67623	1.70824e-157	6.1443e-154
AT3G23450	18.731	723.441	5.27138	8.25051e-147	2.59664e-143
AT5G26270	207.652	4266.99	4.36098	1.27071e-134	3.55487e-131
AT5G01870	104.198	2727.1	4.70997	1.0311e-106	2.59611e-103
AT3G16450	730.632	3617.15	2.30763	1.91938e-106	4.39328e-103
AT5G55270	7.83953	422.06	5.75054	3.25788e-103	6.83558e-100
AT2G42840	53.1917	2024.46	5.25019	7.87043e-99	1.52432e-95
AT1G01600	23.5487	515.759	4.45298	2.6425e-98	4.75236e-95
AT1G61580	6221.18	1395.37	-2.15654	8.96399e-87	1.50464e-83
AT5G13370	200.914	1198.09	2.57609	7.61914e-85	1.19897e-81
AT3G20470	28.8421	1513.21	5.7133	8.85815e-83	1.31194e-79
AT3G01600	75.8769	701.145	3.20798	7.58953e-82	1.01075e-78
AT1G29660	12.5234	372.921	4.89617	7.62737e-82	1.01075e-78
AT3G16370	111.211	1192.63	3.42277	1.37789e-79	1.73462e-76
AT2G16586	3092.21	10471.9	1.75981	1.32165e-78	1.58459e-75
AT3G21720	578.76	7499.84	3.69582	1.80153e-74	2.06177e-71
AT2G37770	45.1036	697.706	3.9513	6.60785e-73	7.23358e-70
AT2G14878	787.364	2943.24	1.9023	2.07579e-72	2.17768e-69
AT1G30040	8.64305	298.242	5.1088	1.395e-71	1.40493e-68
AT5G21020	1049.03	3929.24	1.90519	3.81367e-71	3.6931e-68
AT5G25610	4.36852	269.29	5.94587	4.1325e-71	3.85364e-68
AT3G21040	16.9805	344.344	4.3419	8.21841e-70	7.39011e-67
AT4G33220	168.714	937.17	2.47373	2.17087e-69	1.88477e-66
AT5G60250	15.4132	352	4.51333	5.67019e-67	4.7588e-64
AT3G28910	416.044	1672.48	2.00718	1.95554e-65	1.58827e-62
AT5G44925	82.6467	1670.9	4.33753	1.28136e-62	1.00819e-59
AT4G21620	12.9248	375.18	4.85937	3.24384e-62	2.47495e-59
AT5G64060	62.24	501.343	3.00988	6.50339e-61	4.81595e-58
AT1G17840	16.3803	300.899	4.19924	8.67241e-60	6.23868e-57
AT1G65370	254.659	2299.15	3.17446	5.29978e-56	3.70661e-53
AT2G18193	924.863	2851.34	1.62433	3.11969e-55	2.12291e-52
AT2G32340	20.369	302.695	3.89342	8.34723e-55	5.5307e-52
AT3G43720	699.396	2228.46	1.67187	1.97831e-54	1.27718e-51
AT1G33790	147.283	738.002	2.32504	4.06958e-54	2.5616e-51
AT2G37760	233.246	1149.99	2.30169	8.52921e-54	5.23777e-51
AT5G07640	26.5358	330.144	3.63708	1.46128e-53	8.76001e-51
AT4G21750	12.17	251.337	4.36822	2.62521e-53	1.53715e-50
AT2G16630	4.74553	203.602	5.42304	9.58649e-53	5.48565e-50
AT1G64670	70.7898	472.149	2.73763	1.29991e-51	7.27312e-49
AT1G36180	484.532	5796.29	3.58047	5.48776e-51	3.00371e-48
AT5G39050	501.564	1678.11	1.74233	1.24671e-50	6.67866e-48
AT5G25230	15.4018	313.466	4.34714	3.48091e-50	1.82588e-47
AT1G51500	6.87061	206.885	4.91225	5.28135e-50	2.71375e-47
AT3G18610	116.465	616.751	2.40479	3.16999e-49	1.59628e-46
AT1G29560	75.3581	475.179	2.65664	6.24088e-49	3.08103e-46
AT4G15910	3617.46	9332.3	1.36726	6.51579e-49	3.15489e-46
AT5G24280	104.068	558.501	2.42404	1.05773e-48	4.95339e-46
AT4G25860	5.71445	197.964	5.11448	1.06237e-48	4.95339e-46
AT2G33790	16954.9	3164.85	-2.42149	2.69719e-48	1.23472e-45
AT2G04050	14.2076	652.372	5.52096	5.57708e-48	2.5075e-45
AT3G28580	3.16213	173.42	5.77722	7.17932e-48	3.17125e-45
AT3G24780	13.4528	233.723	4.11883	2.44765e-47	1.06253e-44
AT4G34250	1.79183	159.507	6.47604	6.4805e-47	2.76553e-44
AT3G16400	508.764	2725.75	2.42158	1.20726e-45	5.06605e-43
AT5G43330	1058.38	2909.47	1.4589	2.84028e-45	1.17234e-42
AT4G02330	57.4684	399.023	2.79563	9.80609e-45	3.98222e-42
AT1G69530	1049.93	2780.44	1.40502	6.22161e-44	2.48647e-41
AT3G16420	17654.3	48433.9	1.456	9.75308e-44	3.83692e-41
AT2G41100	124.284	821.013	2.72377	2.50825e-43	9.7158e-41
AT2G47750	10.9077	195.054	4.16046	3.39884e-41	1.2966e-38
AT1G64940	280.749	947.324	1.75458	4.46817e-40	1.6791e-37
AT1G34060	36.6682	291.177	2.9893	5.21572e-40	1.9312e-37
AT1G32870	281.381	951.695	1.75798	1.66809e-39	6.08682e-37
AT2G39040	2280.5	479.28	-2.25041	4.59615e-39	1.64697e-36
AT1G33670	353.575	43.8371	-3.01179	4.64434e-39	1.64697e-36
AT2G21430	31.6633	275.377	3.12053	5.49657e-39	1.92212e-36
AT1G02850	415.069	2234.88	2.42878	6.22246e-39	2.14615e-36
AT3G16430	1318.98	3599.37	1.44833	1.50839e-38	5.13221e-36
AT5G14030	13095.9	5485.57	-1.2554	4.68423e-38	1.57253e-35
AT1G47510	26.7036	250.104	3.22742	5.94675e-38	1.97009e-35
AT4G16220	8.49385	172.889	4.34728	1.00965e-37	3.30144e-35
AT3G17050	26.9533	596.372	4.46768	3.04042e-37	9.81434e-35
AT2G39350	638.463	1736.57	1.44357	3.54428e-37	1.12959e-34
AT5G35935	53.0036	329.107	2.6344	4.24246e-37	1.33521e-34
AT3G04420	53.1672	334.401	2.65297	6.91521e-37	2.14952e-34
AT2G26910	138.472	564.718	2.02794	1.02956e-36	3.16126e-34
AT4G29200	0.358365	108.41	8.24085	2.64837e-36	8.0338e-34
AT4G26520	59.3204	339.141	2.51529	4.59535e-36	1.3774e-33
AT4G16215	1.79183	121.096	6.07858	4.87607e-36	1.44435e-33
AT3G44310	4445.42	13843.8	1.63885	9.93314e-36	2.9081e-33
AT1G66260	4872.11	2039.2	-1.25655	2.42166e-35	7.00834e-33
AT4G29020	6.85768	152.94	4.4791	6.17256e-35	1.76605e-32
AT2G04040	153.839	573.906	1.89939	9.39758e-35	2.65857e-32
AT4G36250	407.66	1156.08	1.50381	1.8198e-34	5.09098e-32
AT1G05660	2840.95	1120.38	-1.34238	2.50388e-34	6.92776e-32
AT5G12330	198.023	681.022	1.78203	7.62297e-34	2.08621e-31
AT2G30140	188.142	668.124	1.8283	9.345e-34	2.52998e-31
AT2G42660	186.482	660.451	1.82442	1.24369e-33	3.33123e-31
AT1G06450	96.7104	430.265	2.15348	1.84583e-33	4.89204e-31
AT4G10580	14.3316	195.867	3.7726	5.88544e-33	1.54358e-30
AT3G28945	51.4098	303.681	2.56244	6.57007e-33	1.70537e-30
AT1G68530	7.70571	144.676	4.23075	1.38572e-32	3.56018e-30
AT4G21960	22769.8	46472.7	1.02926	1.50408e-32	3.82522e-30
AT3G16240	17931.2	6574.52	-1.44751	1.54455e-32	3.88888e-30
AT5G13330	412.543	1106.48	1.42336	1.67151e-31	4.16687e-29
AT5G20830	191.794	1093.46	2.51128	3.88783e-31	9.59685e-29
AT4G16230	6.66398	135.32	4.34384	1.42527e-30	3.48403e-28
AT3G14990	9289.49	24890.3	1.42191	1.62917e-30	3.94415e-28
AT3G47875	25.7785	210.35	3.02855	2.41123e-30	5.7819e-28
AT1G66950	1.40835	122.324	6.44057	3.51753e-30	8.35512e-28
AT1G17960	20.5171	312.816	3.93041	6.58373e-30	1.54921e-27
AT3G18530	7.13499	132.039	4.20991	1.39674e-29	3.25622e-27
AT5G08600	197.257	632.184	1.68027	1.51311e-29	3.49515e-27
AT1G49920	83.1047	363.776	2.13005	2.82515e-29	6.46651e-27
AT3G61630	40.7067	251.23	2.62567	3.74539e-29	8.49562e-27
AT2G33220	2784.32	1223.86	-1.18588	3.97208e-29	8.92938e-27
AT4G14440	26.234	201.799	2.94341	5.96506e-29	1.3291e-26
AT2G40450	34.2156	230.25	2.75048	6.11331e-29	1.35018e-26
AT1G27530	2240.83	938.683	-1.25532	9.76706e-29	2.13839e-26
AT5G22300	187.485	598.805	1.67531	1.00899e-28	2.19003e-26
AT5G18800	2300.15	975.778	-1.2371	1.83256e-28	3.9436e-26
AT1G05680	2637.8	5562.63	1.07643	2.056e-28	4.38695e-26
AT4G18280	27.8476	209.947	2.9144	2.13018e-28	4.50704e-26
AT4G03230	284.961	813.17	1.51279	2.53956e-28	5.32843e-26
AT3G41979	155.346	521.707	1.74775	2.65669e-28	5.52811e-26
AT1G08430	18.1901	302.537	4.05589	3.82154e-28	7.88679e-26
AT1G28010	12.5284	148.899	3.57106	6.3997e-28	1.31001e-25
AT2G41780	990.872	2284.92	1.20537	7.62042e-28	1.54731e-25
AT5G49520	16.6318	165.027	3.31069	9.87163e-28	1.98838e-25
AT1G76470	307.14	833.144	1.43967	1.55294e-27	3.10317e-25
AT2G22230	1861.37	779.799	-1.25519	2.89443e-27	5.73827e-25
AT4G02700	163.028	545.355	1.74207	4.29612e-27	8.45059e-25
AT3G02790	586.2	1405.96	1.26209	7.99305e-27	1.56007e-24
AT5G62190	13799.9	26772.5	0.95609	8.77568e-27	1.69965e-24
AT2G31865	42.6187	308.478	2.85561	1.0899e-26	2.09478e-24
AT2G15490	4004.45	8013.25	1.00078	1.10294e-26	2.10377e-24
AT3G63320	11.026	167.281	3.92328	1.47646e-26	2.79506e-24
AT1G14290	2445.97	1088.2	-1.16846	1.92097e-26	3.60942e-24
AT3G54830	317.975	64.4189	-2.30336	3.2119e-26	5.99031e-24
AT5G58610	32.8008	209.191	2.67302	3.51855e-26	6.51398e-24
AT4G37950	172.945	16.7908	-3.36457	3.94924e-26	7.25795e-24
AT3G52730	3386.65	1652.44	-1.03526	4.48715e-26	8.18677e-24
AT1G70440	7.55577	124.71	4.04485	5.93525e-26	1.07509e-23
AT1G56580	447.206	1228.17	1.4575	6.21481e-26	1.11769e-23
AT4G29735	1607.1	697.277	-1.20466	7.92891e-26	1.41585e-23
AT3G05690	85.8213	349.476	2.02579	8.08384e-26	1.43335e-23
AT5G55160	1638.61	720.712	-1.18498	8.55206e-26	1.50576e-23
AT3G50930	237.802	680.035	1.51585	9.828e-26	1.7184e-23
AT2G18440	1749.9	4515.88	1.36773	1.30518e-25	2.26634e-23
AT4G14900	3207.08	1527.17	-1.0704	1.64829e-25	2.84251e-23
AT3G49055	8.1785	123.749	3.91943	1.99464e-25	3.4164e-23
AT1G59780	355.449	83.7072	-2.08622	2.41717e-25	4.11212e-23
AT3G53160	53.1203	262.534	2.30517	2.78537e-25	4.70672e-23
AT1G04340	1884.65	817.497	-1.20501	5.92096e-25	9.93853e-23
AT2G23350	25966.7	12720.1	-1.02955	6.81569e-25	1.13646e-22
AT3G47200	175.557	545.774	1.63636	8.95741e-25	1.48375e-22
AT1G27950	563.939	1312.5	1.2187	1.0006e-24	1.6466e-22
AT1G07720	4.28746	103.024	4.58671	1.14493e-24	1.87189e-22
AT4G08520	4359.86	2139.3	-1.02714	1.30487e-24	2.11961e-22
AT1G07070	1492.39	633.584	-1.23601	1.35535e-24	2.18751e-22
AT4G29990	102.718	374.674	1.86695	1.88388e-24	3.02116e-22
AT2G37250	7225	3575.57	-1.01482	2.14014e-24	3.41041e-22
AT1G15120	2439.97	1184.46	-1.04263	3.07694e-24	4.8724e-22
AT2G47240	147.621	505.637	1.77621	3.71939e-24	5.85292e-22
AT2G18800	1277.68	367.074	-1.79939	6.16268e-24	9.63752e-22
AT4G01870	2056.53	4036.07	0.972741	7.32141e-24	1.13789e-21
AT1G20070	546.782	1249.36	1.19215	7.46071e-24	1.15243e-21
AT1G22520	922.832	374.928	-1.29946	7.72498e-24	1.18597e-21
AT1G72170	756.238	283.99	-1.413	1.05621e-23	1.61171e-21
AT3G13080	2294.38	4474.31	0.963558	1.56733e-23	2.37725e-21
AT5G20230	19.6683	157.789	3.00405	2.1428e-23	3.23062e-21
AT2G43820	836.973	2087.94	1.31882	2.51403e-23	3.76775e-21
AT5G27770	8506.67	4314.93	-0.979256	4.72498e-23	7.03938e-21
AT4G01890	120.731	7.74406	-3.96257	5.25687e-23	7.78573e-21
AT1G64090	9099.4	4676.19	-0.960438	5.82764e-23	8.58061e-21
AT2G19730	22274.3	11626.6	-0.937954	6.18086e-23	9.04778e-21
AT3G48690	824.558	1716.62	1.05788	6.3413e-23	9.22898e-21
AT2G29490	1204.21	2777.95	1.20593	6.78346e-23	9.81574e-21
AT5G14590	2717.08	1277.45	-1.08879	1.02123e-22	1.46928e-20
AT1G08650	727.396	1543.26	1.08517	1.09437e-22	1.56557e-20
AT2G44460	16.074	143.242	3.15566	1.2538e-22	1.78351e-20
AT4G10810	632.926	234.728	-1.43105	1.26357e-22	1.78732e-20
AT5G49640	376.02	893.66	1.24892	2.34859e-22	3.30351e-20
AT5G17760	253.159	666.737	1.39708	2.43816e-22	3.41044e-20
AT3G13410	7900.83	4219.33	-0.904992	3.69671e-22	5.14231e-20
AT3G59480	52.0007	238.026	2.19452	5.28389e-22	7.30977e-20
AT4G23620	2017.04	941.329	-1.09947	6.20849e-22	8.54193e-20
AT2G18720	12.8673	125.852	3.28994	7.03224e-22	9.6227e-20
AT1G55160	808.74	329.992	-1.29324	7.53704e-22	1.02577e-19
AT1G65290	6499.39	3423.16	-0.924975	7.83204e-22	1.06019e-19
AT1G08910	522.524	1154.35	1.14351	8.46935e-22	1.14033e-19
AT5G07860	1061.91	2142.95	1.01293	8.86095e-22	1.18671e-19
AT2G30410	869.813	372.923	-1.22183	1.01473e-21	1.3518e-19
AT5G47500	1062.55	428.627	-1.30974	1.0931e-21	1.44853e-19
AT2G44620	1888.46	892.276	-1.08165	1.11064e-21	1.46407e-19
AT3G21050	0.333252	64.9183	7.60587	1.12083e-21	1.4698e-19
AT1G55260	1.40835	73.8972	5.71344	1.7502e-21	2.28324e-19
AT3G25719	24.0692	242.914	3.33519	1.77748e-21	2.30688e-19
AT4G13520	576.894	204.968	-1.49291	1.84268e-21	2.37923e-19
AT1G67785	1105.19	499.19	-1.14663	2.30895e-21	2.96606e-19
AT1G14450	1225.88	563.481	-1.12138	2.41645e-21	3.0884e-19
AT2G23310	2826.32	1361.39	-1.05384	2.86068e-21	3.63769e-19
AT4G24690	4602.66	8536.25	0.891135	3.71807e-21	4.7042e-19
AT5G63400	13491.6	7158.43	-0.914345	4.5426e-21	5.71868e-19
AT1G52060	8209.72	4284.89	-0.938074	4.68447e-21	5.86794e-19
AT5G45095	7.51772	104.225	3.79326	5.89459e-21	7.34723e-19
AT3G16650	41.9418	207.087	2.30378	9.72294e-21	1.20593e-18
AT5G40590	112.613	374.943	1.7353	9.93775e-21	1.22653e-18
AT1G47920	6.11658	95.7842	3.96899	1.18265e-20	1.45252e-18
AT4G21990	2560.52	4828.51	0.915139	1.65136e-20	2.01835e-18
AT3G46430	2207.06	1131.67	-0.963666	1.90485e-20	2.31692e-18
AT1G06350	8.49704	101.304	3.57559	2.0298e-20	2.45703e-18
AT3G29788	8.19715	105.475	3.68563	2.35327e-20	2.83496e-18
AT1G76680	9196.55	16456.1	0.839459	2.37109e-20	2.84283e-18
AT3G22142	3.58291	79.7322	4.47596	2.78544e-20	3.32378e-18
AT5G60610	32.6946	180.71	2.46655	3.2128e-20	3.81565e-18
AT2G18360	4.95396	88.3715	4.15693	3.23326e-20	3.82193e-18
AT2G45970	45.5548	211.641	2.21595	3.30983e-20	3.89416e-18
AT5G56370	112.028	356.856	1.67148	4.01488e-20	4.7017e-18
AT5G23220	473.989	1377.5	1.53912	4.08761e-20	4.76471e-18
AT1G34030	8825.72	4762	-0.890145	4.23978e-20	4.91932e-18
AT3G49100	611.085	239.056	-1.35402	6.09226e-20	7.03629e-18
AT4G31340	17014.6	9453.27	-0.847888	6.42084e-20	7.38192e-18
AT5G15265	582.681	215.771	-1.4332	6.75228e-20	7.72767e-18
AT3G11830	15823.6	8452.04	-0.904706	7.07513e-20	8.06053e-18
AT4G26210	1830.54	879.566	-1.05741	7.11748e-20	8.07225e-18
AT4G14320	8302.73	4464.46	-0.8951	7.70795e-20	8.70272e-18
AT3G62460	658.723	1780.91	1.43487	7.93147e-20	8.91512e-18
AT3G16460	39870.7	70169.2	0.815507	9.76345e-20	1.09255e-17
AT4G39330	5.93253	92.4296	3.96164	1.15405e-19	1.28569e-17
AT2G40010	522.721	1297.21	1.3113	1.35927e-19	1.50765e-17
AT3G05070	793.878	322.138	-1.30124	1.3694e-19	1.51222e-17
AT3G62030	1247.16	578.906	-1.10725	1.77571e-19	1.95235e-17
AT5G48900	1781.82	805.484	-1.14542	1.87826e-19	2.05612e-17
AT1G79390	1111.8	502.381	-1.14604	1.90255e-19	2.07369e-17
AT1G44840	0.358365	58.9028	7.36076	2.88118e-19	3.12683e-17
AT3G43810	6779.34	3807.72	-0.832217	2.91458e-19	3.1495e-17
AT4G29390	3114.75	1648.18	-0.918242	3.14515e-19	3.38413e-17
AT5G18280	5009.87	2633.26	-0.927921	3.3243e-19	3.56167e-17
AT4G20870	2015.21	1004.97	-1.00377	3.3838e-19	3.61005e-17
AT2G11310	10.2469	107.846	3.39571	5.08208e-19	5.39902e-17
AT4G15390	817.398	2464.66	1.59228	5.11254e-19	5.40855e-17
AT2G31490	1829.25	954.856	-0.937896	5.30997e-19	5.5939e-17
AT1G10990	226.833	570.634	1.33093	6.86054e-19	7.19728e-17
AT5G01330	1791.21	859.69	-1.05905	7.16593e-19	7.48647e-17
AT3G05000	1259.36	594.779	-1.08227	7.23765e-19	7.53015e-17
AT3G53540	364.539	821.048	1.17139	7.74073e-19	8.02042e-17
AT5G37600	15858.3	27146	0.775508	8.80879e-19	9.08966e-17
AT3G32040	8.76787	101.151	3.52814	9.23755e-19	9.49318e-17
AT1G17870	137.059	398.397	1.53941	1.34712e-18	1.37877e-16
AT3G14415	65.5837	243.937	1.8951	1.41654e-18	1.44396e-16
AT3G07540	70.3443	253.962	1.85211	1.42286e-18	1.44455e-16
AT5G15320	1757.5	921.271	-0.931826	1.58802e-18	1.60575e-16
AT4G25290	169.934	449.724	1.40406	1.65401e-18	1.66578e-16
AT1G23160	187.827	31.7313	-2.56543	1.70069e-18	1.70597e-16
AT4G14420	3734.97	2007.89	-0.895414	1.74988e-18	1.74836e-16
AT4G27080	4484.05	2396.54	-0.903846	1.79175e-18	1.78311e-16
AT1G64930	454.771	991.256	1.12412	1.90179e-18	1.88517e-16
AT5G45670	12.9029	111.153	3.10678	1.9912e-18	1.96605e-16
AT2G16660	716.704	1593.29	1.15256	2.1178e-18	2.08289e-16
AT1G05560	203.751	518.217	1.34675	2.22151e-18	2.17605e-16
AT2G26870	123.885	370.877	1.58194	2.22981e-18	2.17605e-16
AT3G18410	3129.41	1712.86	-0.869481	2.82116e-18	2.74252e-16
AT5G62330	854.141	298.698	-1.51579	2.95092e-18	2.85763e-16
AT1G35910	28.6773	156.659	2.44965	3.25112e-18	3.13628e-16
AT2G02990	32.624	225.978	2.79218	3.53744e-18	3.39946e-16
AT5G25350	1875.36	3437.3	0.874112	4.52022e-18	4.32738e-16
AT1G36050	3142.81	1670.9	-0.911432	4.64678e-18	4.43169e-16
AT3G02560	10462.8	5913	-0.823304	5.0706e-18	4.81764e-16
AT3G58270	91.2886	304.053	1.73581	5.09325e-18	4.82097e-16
AT2G19880	3668.52	1985.63	-0.885603	5.73548e-18	5.40854e-16
AT3G20110	1017.88	1944.69	0.933967	6.33182e-18	5.9486e-16
AT5G20400	2506.41	4443.27	0.825999	6.52704e-18	6.10921e-16
AT4G31520	9.46775	97.8729	3.36982	6.77195e-18	6.31497e-16
AT3G47980	766.151	323.433	-1.24416	7.5557e-18	7.01983e-16
AT3G43960	2723.08	1503.81	-0.856619	8.62809e-18	7.9801e-16
AT3G63010	417.187	958.976	1.2008	8.65266e-18	7.9801e-16
AT5G48880	3524.11	1738.26	-1.01961	9.30555e-18	8.55092e-16
AT3G52190	1288.62	622.002	-1.05084	1.01169e-17	9.26266e-16
AT3G23730	1231.76	594.115	-1.0519	1.02702e-17	9.36898e-16
AT2G41640	633.514	1714.16	1.43606	1.07295e-17	9.75261e-16
AT3G01970	11.8984	107.891	3.18073	1.19911e-17	1.08601e-15
AT1G04480	9875.04	5603.79	-0.817383	1.21339e-17	1.095e-15
AT5G46750	2085.97	1101.4	-0.921387	1.27475e-17	1.14628e-15
AT2G39700	609.091	1197.5	0.975298	1.40908e-17	1.26255e-15
AT1G10300	237.484	558.598	1.23398	1.44898e-17	1.2937e-15
AT1G72900	28.9388	156.971	2.43943	1.52829e-17	1.35969e-15
AT1G80950	1895.72	983.305	-0.947036	1.58405e-17	1.40434e-15
AT3G11210	272.161	623.569	1.19609	1.6072e-17	1.41986e-15
AT3G17780	2320.72	1220.47	-0.927133	1.80924e-17	1.59276e-15
AT5G15090	16938.1	9607.64	-0.818018	2.04066e-17	1.79023e-15
AT4G33070	419.14	1382.72	1.722	2.63901e-17	2.30712e-15
AT2G29530	2255.85	1207.16	-0.902061	3.55343e-17	3.09579e-15
AT5G13750	2598.21	4514.32	0.796992	3.58606e-17	3.11344e-15
AT1G34420	41.9467	189.537	2.17585	3.95901e-17	3.42543e-15
AT4G00360	160.744	420.311	1.38669	4.06924e-17	3.50874e-15
AT5G26220	43.3297	185.353	2.09685	4.13062e-17	3.54951e-15
AT5G48390	76.4989	261.552	1.77359	4.21385e-17	3.60872e-15
AT2G23320	297.902	686.774	1.205	4.35813e-17	3.71962e-15
AT3G58770	16.6092	118.478	2.83456	5.20846e-17	4.43036e-15
AT3G24000	338.398	732.03	1.11318	5.89124e-17	4.99426e-15
AT4G16260	197.419	527.752	1.4186	5.95603e-17	5.03224e-15
AT4G24480	254.737	596.897	1.22847	6.2247e-17	5.24165e-15
AT2G47160	703.814	1385.81	0.977458	7.35238e-17	6.17061e-15
AT1G37130	10422.1	17591.2	0.75521	7.7657e-17	6.49584e-15
AT2G33840	2887.52	1576.33	-0.873261	7.90906e-17	6.59385e-15
AT2G33370	7121.34	4057.32	-0.811622	8.40324e-17	6.98273e-15
AT3G23860	2.11861	60.8423	4.84388	8.5e-17	7.0399e-15
AT3G57785	837.191	391.403	-1.0969	9.36099e-17	7.72757e-15
AT1G29930	147.143	660.274	2.16585	9.63014e-17	7.92378e-15
AT2G43090	5558.8	3118.24	-0.834043	1.01306e-16	8.30841e-15
AT3G21400	759.451	340.599	-1.15688	1.05476e-16	8.62234e-15
AT3G17340	1895.52	980.971	-0.950308	1.08058e-16	8.80479e-15
AT2G35790	3988.04	1787.54	-1.1577	1.25691e-16	1.02086e-14
AT2G22480	3377.89	1851.97	-0.867067	1.31459e-16	1.06427e-14
AT4G16760	4507.34	7638.01	0.76092	1.3217e-16	1.0666e-14
AT4G38400	817.989	205.353	-1.99398	1.3358e-16	1.07453e-14
AT1G63440	216.927	522.335	1.26776	1.36921e-16	1.09694e-14
AT1G64720	878.949	1616.53	0.879052	1.37237e-16	1.09694e-14
AT3G11400	9014.01	4796.14	-0.910296	1.47075e-16	1.16842e-14
AT3G05230	981.295	476.427	-1.04243	1.47108e-16	1.16842e-14
AT3G19320	251.089	74.289	-1.75698	1.80343e-16	1.42788e-14
AT2G18040	4121.87	2328.27	-0.824042	1.91696e-16	1.51302e-14
AT5G13440	6336.21	3625.35	-0.8055	2.09932e-16	1.65177e-14
AT3G20920	2640.75	1441.28	-0.873599	2.22985e-16	1.74901e-14
AT4G26080	1668.82	3011.78	0.851791	2.46374e-16	1.92646e-14
AT4G37030	14.8862	111.671	2.90721	2.55264e-16	1.9898e-14
AT3G05680	9201.68	2746.73	-1.74418	2.78956e-16	2.16777e-14
AT2G19680	1382.17	721.739	-0.93739	2.80934e-16	2.17641e-14
AT1G61790	5782.23	3302.64	-0.808008	2.89104e-16	2.23284e-14
AT1G58270	12228	7185.53	-0.767027	2.95992e-16	2.27905e-14
AT2G11300	10.3158	91.1957	3.14411	3.12458e-16	2.3985e-14
AT3G28900	4471.88	2506.24	-0.835357	3.22994e-16	2.47183e-14
AT5G42050	1416.68	3193.23	1.1725	3.2507e-16	2.48019e-14
AT1G22980	185.155	38.8354	-2.25329	3.26815e-16	2.48596e-14
AT4G04223	2.89776	84.9001	4.87276	3.79709e-16	2.87961e-14
AT5G59240	848.654	1573.8	0.891006	3.87454e-16	2.92952e-14
AT4G13680	3.19371	64.5772	4.33772	4.27289e-16	3.22104e-14
AT2G25210	3239.67	1870.22	-0.792642	4.98007e-16	3.74293e-14
AT5G39850	241.679	545.817	1.17533	5.00725e-16	3.75216e-14
AT5G19750	2339.5	1256.1	-0.897248	5.40684e-16	4.0296e-14
AT1G18500	3002.82	1623.46	-0.887244	5.4095e-16	4.0296e-14
AT5G14790	1656.12	891.561	-0.893401	6.06765e-16	4.50653e-14
AT2G23940	951.313	462.033	-1.04192	6.35345e-16	4.70492e-14
AT5G35620	4568.89	2641.15	-0.790676	6.92838e-16	5.11562e-14
AT4G33530	4451.96	2563.55	-0.796296	7.07354e-16	5.20753e-14
AT5G48180	6412.01	10579.6	0.722438	7.23913e-16	5.3139e-14
AT1G50970	78.9288	258.971	1.71417	7.44754e-16	5.45099e-14
AT2G36270	101.402	331.929	1.71079	8.39944e-16	6.12989e-14
AT1G71140	43.9527	181.998	2.0499	9.20345e-16	6.69724e-14
AT1G06660	506.535	201.35	-1.33096	9.6449e-16	6.99825e-14
AT3G07480	5811.45	3351.1	-0.794263	1.01958e-15	7.3767e-14
AT1G56280	2077.67	3584.43	0.786776	1.08014e-15	7.79246e-14
AT3G10860	2440.55	1407.45	-0.794121	1.17522e-15	8.4542e-14
AT5G07010	525.119	1077.4	1.03683	1.38526e-15	9.93681e-14
AT5G57300	1528.45	791.778	-0.948905	1.38998e-15	9.94229e-14
AT5G22140	2278.1	3915.28	0.781287	1.42341e-15	1.01526e-13
AT5G14490	0.358365	46.4307	7.0175	1.53013e-15	1.08829e-13
AT4G29330	1353.18	696.814	-0.95751	1.55278e-15	1.10129e-13
AT3G46900	151.267	32.3088	-2.22709	1.59135e-15	1.12547e-13
AT2G38250	16.6074	111.506	2.74722	1.64739e-15	1.16163e-13
AT1G11545	6680.94	3761.79	-0.828633	1.6517e-15	1.16163e-13
AT1G52280	1386.2	740.947	-0.903694	1.74417e-15	1.22325e-13
AT3G22120	66.1795	357.689	2.43425	1.95121e-15	1.36466e-13
AT5G65640	529.763	1023.72	0.950409	2.14972e-15	1.49933e-13
AT2G39310	26.5705	758.866	4.83595	2.23415e-15	1.5539e-13
AT4G37160	6654.54	3804.48	-0.806642	2.28856e-15	1.58736e-13
AT1G05490	85.2029	264.661	1.63517	2.6218e-15	1.8121e-13
AT5G07000	129.936	351.573	1.43602	2.62696e-15	1.8121e-13
AT1G63050	2259.29	1192.82	-0.9215	2.70039e-15	1.85767e-13
AT5G16570	154.725	379.609	1.29481	2.91264e-15	1.99821e-13
AT1G70730	2732.48	1511.37	-0.854349	3.23344e-15	2.21227e-13
AT5G22440	12623.2	7559.56	-0.73971	3.57265e-15	2.43773e-13
AT5G59480	1257.05	622.118	-1.01478	3.63741e-15	2.4731e-13
AT2G43640	1090.49	558.342	-0.965759	3.64414e-15	2.4731e-13
AT4G35260	8245.1	4928.72	-0.742323	4.02804e-15	2.72629e-13
AT5G13400	18.3687	116.539	2.66549	4.1509e-15	2.79445e-13
AT2G02510	1223.45	664.911	-0.879724	4.15094e-15	2.79445e-13
AT5G28060	13135.9	7944.29	-0.725525	4.60593e-15	3.09248e-13
AT3G12965	1318.33	591.998	-1.15505	5.13833e-15	3.44077e-13
AT5G25090	581.557	271.772	-1.09752	5.73684e-15	3.83136e-13
AT4G31290	4106.27	7835.26	0.932153	5.97092e-15	3.97714e-13
AT4G03320	544.153	1033.53	0.925492	6.36611e-15	4.22918e-13
AT2G27550	123.822	423.443	1.7739	7.32349e-15	4.84287e-13
AT2G05380	52.3838	774.985	3.88698	7.32835e-15	4.84287e-13
AT2G47550	1349.32	2413	0.838595	7.51132e-15	4.95078e-13
AT2G15480	1315.33	2436.32	0.88928	7.54401e-15	4.95935e-13
AT1G55205	412.994	156.245	-1.40231	7.74308e-15	5.07696e-13
AT3G43520	1625.56	895.597	-0.860019	8.64749e-15	5.65523e-13
AT5G47930	8277.6	4960.51	-0.738723	8.73379e-15	5.69687e-13
AT5G58030	1555.84	841.197	-0.887181	8.83666e-15	5.74908e-13
AT5G55940	2914.81	1635.61	-0.833578	8.91611e-15	5.78582e-13
AT1G77940	18940.7	11495.7	-0.720389	9.03941e-15	5.85075e-13
AT2G45070	6860.79	4036.1	-0.765411	9.5788e-15	6.18398e-13
AT3G60245	21733.7	13286.9	-0.709931	9.93687e-15	6.39873e-13
AT2G42310	2764.84	1606.14	-0.7836	1.01909e-14	6.54558e-13
AT2G21290	817.748	403.09	-1.02055	1.07137e-14	6.86386e-13
AT1G77750	1949.68	1079.63	-0.852702	1.1204e-14	7.15976e-13
AT3G42806	443.666	870.218	0.971905	1.19123e-14	7.59312e-13
AT1G38131	424.88	168.696	-1.33263	1.20539e-14	7.664e-13
AT4G24510	0.358365	43.1334	6.91123	1.25396e-14	7.95271e-13
AT3G27150	251.889	561.217	1.15577	1.28562e-14	8.133e-13
AT2G01422	2.14373	326.293	7.2499	1.35961e-14	8.57952e-13
AT2G20820	4215.12	2540.48	-0.730472	1.39937e-14	8.80834e-13
AT1G72020	4330.82	2572.98	-0.751198	1.47193e-14	9.24198e-13
AT5G16840	2565.51	1420.6	-0.852744	1.62769e-14	1.01945e-12
AT2G21140	83.0538	775.284	3.22261	1.6863e-14	1.05354e-12
AT4G02280	569.117	1090.35	0.937998	1.72012e-14	1.07201e-12
AT1G50400	69.1125	223.176	1.69117	1.82574e-14	1.13502e-12
AT1G03220	6101.03	10028.4	0.716973	1.85569e-14	1.1508e-12
AT5G66170	445.81	874.942	0.972758	1.96159e-14	1.21349e-12
AT1G09580	1419.79	750.365	-0.920013	2.00209e-14	1.23551e-12
AT3G12240	475.463	196.964	-1.2714	2.08396e-14	1.28288e-12
AT1G57770	8.90096	81.1239	3.18809	2.38239e-14	1.46302e-12
AT1G09850	1588.41	867.825	-0.87211	2.49463e-14	1.52822e-12
AT2G32060	13347.3	8024.48	-0.734064	2.77244e-14	1.69428e-12
AT5G54430	3191.11	1805.55	-0.821618	2.93538e-14	1.78951e-12
AT1G76030	8617.97	5294.87	-0.702753	3.02004e-14	1.83668e-12
AT3G62400	1606.44	917.988	-0.807319	3.26165e-14	1.97884e-12
AT2G25610	1810.76	1015.38	-0.834577	3.28845e-14	1.9903e-12
AT1G47930	4.62071	63.4223	3.7788	3.32225e-14	2.00594e-12
AT1G72940	111.304	303.889	1.44904	3.40043e-14	2.04823e-12
AT2G25110	4810.19	2842.47	-0.758948	3.9164e-14	2.35339e-12
AT2G36160	16781.4	10102.7	-0.732122	4.0251e-14	2.41295e-12
AT1G22450	5934.98	3592.33	-0.724323	4.52898e-14	2.70856e-12
AT2G47010	204.296	623.091	1.60878	4.61162e-14	2.75145e-12
AT4G18100	23590	14584.3	-0.693756	4.97907e-14	2.96366e-12
AT5G59320	2.16884	54.0196	4.63849	5.00921e-14	2.97457e-12
AT1G09130	2173.93	1221.96	-0.831114	5.58613e-14	3.30936e-12
AT2G20990	10388.8	6377.57	-0.703955	6.13363e-14	3.62518e-12
AT5G37780	5052.76	3116.76	-0.697023	6.22428e-14	3.67014e-12
AT2G36070	2085.38	1166.92	-0.837606	6.60917e-14	3.88798e-12
AT2G40330	528.951	1009.12	0.931897	6.63492e-14	3.89404e-12
AT4G21680	39.5516	162.9	2.04218	7.06468e-14	4.13662e-12
AT5G19110	2126.05	1186.81	-0.841087	7.36904e-14	4.30482e-12
AT2G22425	1037.74	569.057	-0.866794	7.42606e-14	4.32809e-12
AT3G02110	232.701	698.868	1.58654	7.62001e-14	4.43087e-12
AT1G13060	7936.95	4740.74	-0.743474	7.65898e-14	4.44327e-12
AT2G34655	51.19	178.562	1.80249	8.42957e-14	4.87908e-12
AT1G30320	170.774	414.731	1.28009	8.60598e-14	4.96976e-12
AT5G55480	5731.57	3419.22	-0.745262	8.79356e-14	5.06646e-12
AT5G06720	9.11331	81.5815	3.16219	9.03876e-14	5.19585e-12
AT1G16390	879.18	446.53	-0.977401	9.29345e-14	5.33008e-12
AT5G54550	2.78512	54.2198	4.28301	9.65833e-14	5.52676e-12
AT4G26910	6855.24	4146.8	-0.725207	1.10669e-13	6.3184e-12
AT5G04970	4091.2	2424.64	-0.754749	1.15697e-13	6.59054e-12
AT3G51050	5421.96	3221.09	-0.751264	1.3748e-13	7.81373e-12
AT1G26270	2991.38	4861.45	0.700574	1.42627e-13	8.08796e-12
AT4G02840	1409.52	773.337	-0.866034	1.46557e-13	8.29217e-12
AT1G09070	1237.6	2092.14	0.757437	1.54137e-13	8.70149e-12
AT5G13910	584.214	1066.06	0.867714	1.54724e-13	8.71508e-12
AT5G62210	2289.47	825.113	-1.47235	1.59084e-13	8.94064e-12
AT2G38550	2597.75	1502.09	-0.790291	1.68587e-13	9.45366e-12
AT3G60300	824.523	1464.92	0.82919	1.72902e-13	9.67403e-12
AT4G14300	4095.55	2377.28	-0.784747	2.02687e-13	1.13154e-11
AT4G34720	7466.53	4655.13	-0.681616	2.03443e-13	1.13325e-11
AT4G34490	7714.85	4710.26	-0.711833	2.05769e-13	1.14368e-11
AT5G04700	14.5393	94.772	2.7045	2.16396e-13	1.20009e-11
AT1G35516	328.333	670.189	1.02941	2.34377e-13	1.29696e-11
AT4G30060	2300.07	1321.33	-0.799687	2.38794e-13	1.3185e-11
AT3G49390	1964.27	1116.18	-0.815424	2.47748e-13	1.36494e-11
AT4G26930	6.68263	71.6574	3.42263	2.50702e-13	1.3782e-11
AT5G38005	17.5447	180.559	3.36336	2.53198e-13	1.38889e-11
AT1G65150	9.35331	77.9234	3.05851	2.67142e-13	1.46219e-11
AT1G12920	6799.36	4102.4	-0.72893	2.67771e-13	1.46246e-11
AT1G20840	13001.2	7977.95	-0.70455	2.73188e-13	1.48882e-11
AT4G39300	928.78	475.839	-0.964864	2.79245e-13	1.51854e-11
AT1G14810	5867.58	3502.9	-0.744218	3.15752e-13	1.71336e-11
AT1G10170	2968.16	4745.35	0.676943	3.27052e-13	1.77086e-11
AT4G16650	1536.93	858.947	-0.839407	3.52758e-13	1.90595e-11
AT2G17640	50.734	180.182	1.82843	3.57918e-13	1.92969e-11
AT1G15270	1426.43	825.057	-0.789843	3.58687e-13	1.92971e-11
AT1G51260	169.151	46.6951	-1.85697	3.70235e-13	1.98758e-11
AT3G55410	17352.5	10666.6	-0.702041	3.8087e-13	2.04033e-11
AT4G20320	1088.37	1826.34	0.746793	3.85561e-13	2.06107e-11
AT1G11260	4855.04	2997.8	-0.695577	3.86393e-13	2.06114e-11
AT2G24765	3264.62	1918.76	-0.76674	3.89309e-13	2.07231e-11
AT1G01670	22.7502	114.977	2.3374	4.01232e-13	2.13127e-11
AT3G10850	2316.59	1271.78	-0.865151	4.40643e-13	2.33569e-11
AT5G63510	4812.64	2888.61	-0.736454	4.59872e-13	2.43249e-11
AT2G17120	725.42	345.421	-1.07046	4.62911e-13	2.44343e-11
AT2G19890	1.45211	47.4982	5.03165	4.65348e-13	2.44775e-11
AT1G77760	1290.27	2400.57	0.895709	4.65674e-13	2.44775e-11
AT4G30010	5067	3140.63	-0.690075	4.74522e-13	2.48907e-11
AT4G26840	1866.23	1080.22	-0.788801	4.84555e-13	2.53641e-11
AT3G47370	7132.42	4358.18	-0.710666	4.98849e-13	2.60581e-11
AT3G06035	1435.85	824.518	-0.800283	5.07944e-13	2.64588e-11
AT1G67760	302.418	602.985	0.995576	5.08621e-13	2.64588e-11
AT4G33250	5564.74	3345.39	-0.734139	5.10172e-13	2.64848e-11
AT5G53380	46.9854	185.823	1.98365	5.18162e-13	2.68442e-11
AT1G26740	895.546	469.547	-0.931497	5.40291e-13	2.79331e-11
AT5G59030	424.849	803.258	0.918914	5.45465e-13	2.8046e-11
AT4G38740	14693.3	9058.21	-0.697856	5.45627e-13	2.8046e-11
AT2G45920	138.871	343.774	1.30772	5.45815e-13	2.8046e-11
AT5G66590	1484.58	823.071	-0.850964	5.60623e-13	2.87482e-11
AT3G02550	96.107	262.748	1.45097	5.69594e-13	2.91489e-11
AT3G48890	1168.58	656.326	-0.832275	5.82299e-13	2.97386e-11
AT3G44900	7.29891	71.8094	3.29842	5.98688e-13	3.04531e-11
AT1G49140	1597.7	909.673	-0.81258	5.98708e-13	3.04531e-11
AT5G52930	6.36231	67.0265	3.39711	6.05882e-13	3.07558e-11
AT5G02450	10262.8	5516.15	-0.895689	6.23401e-13	3.15815e-11
AT1G28395	1038.37	540.627	-0.941615	6.68531e-13	3.37997e-11
AT4G39220	2034.03	1147.33	-0.826065	6.82066e-13	3.44149e-11
AT1G65650	1892.36	1085.89	-0.801306	6.87902e-13	3.46122e-11
AT4G39590	24.3773	112.467	2.20588	6.88726e-13	3.46122e-11
AT5G37475	1799.01	1030.88	-0.803335	7.20171e-13	3.61204e-11
AT3G30120	17.21	96.8021	2.49179	7.53263e-13	3.77051e-11
ATCG00800	404.536	1007.15	1.31594	7.61425e-13	3.8038e-11
AT3G53650	656.808	324.665	-1.01652	7.91109e-13	3.94427e-11
AT3G29575	1147.11	634.48	-0.854353	7.99572e-13	3.97858e-11
AT3G56880	609.357	1130.93	0.892156	8.38583e-13	4.16446e-11
AT5G43450	14.5458	108.112	2.89385	8.4764e-13	4.20116e-11
AT3G19420	4034.11	2433.89	-0.728988	9.1903e-13	4.53914e-11
AT3G01040	1877.54	1072.85	-0.807394	9.19439e-13	4.53914e-11
AT5G46630	3450.4	2124.45	-0.699675	9.21815e-13	4.54197e-11
AT5G44710	947.608	497.109	-0.930729	9.32247e-13	4.5844e-11
AT4G00585	1917.23	1123.66	-0.770821	9.40477e-13	4.61585e-11
AT5G17860	12.9168	87.4297	2.75887	9.5744e-13	4.68997e-11
AT5G42190	1497.72	834.885	-0.843119	9.73925e-13	4.76145e-11
AT5G56940	1447.31	805.435	-0.845531	9.7746e-13	4.76947e-11
AT3G06610	1213.61	667.65	-0.862136	1.02517e-12	4.99258e-11
AT4G17710	2.85399	51.4455	4.17199	1.10874e-12	5.38915e-11
AT3G08950	884.631	452.475	-0.967237	1.13016e-12	5.48268e-11
AT5G27820	524.282	257.077	-1.02814	1.14815e-12	5.55925e-11
AT3G56110	2303.31	1336.24	-0.78553	1.24823e-12	6.03225e-11
AT1G62430	1226.93	656.758	-0.90162	1.28144e-12	6.18088e-11
AT5G51500	1558.7	2598.79	0.737494	1.43621e-12	6.91413e-11
AT4G31990	8684.95	5344.14	-0.700561	1.44424e-12	6.93951e-11
AT5G45200	532.931	236.051	-1.17485	1.47862e-12	7.0912e-11
AT3G09405	52.067	174.714	1.74655	1.48552e-12	7.11074e-11
AT1G77710	993.863	544.345	-0.868526	1.67337e-12	7.99471e-11
AT2G18840	2157.09	1251.42	-0.785528	1.7278e-12	8.2391e-11
AT1G49300	1530.32	914.366	-0.742985	1.74668e-12	8.3134e-11
AT5G11340	1425.02	804.119	-0.825501	1.83046e-12	8.6957e-11
AT5G62930	2187	1293.15	-0.758064	1.85446e-12	8.79316e-11
AT1G22330	1261.29	698.279	-0.853021	1.92923e-12	9.13049e-11
AT4G03210	944.547	508.37	-0.893745	1.94631e-12	9.19404e-11
AT3G62810	1057.65	601.194	-0.814959	1.97033e-12	9.29008e-11
AT1G01610	57.819	406.94	2.8152	1.99647e-12	9.3957e-11
AT2G28840	6204.9	9450.46	0.606976	2.30272e-12	1.08168e-10
AT3G17630	79.8622	226.888	1.50639	2.31461e-12	1.08524e-10
AT1G71280	16.8775	96.4804	2.51513	2.32229e-12	1.08681e-10
AT5G11090	629.011	1127.78	0.842334	2.42829e-12	1.13431e-10
AT5G16440	3800.15	2314.31	-0.715475	2.45167e-12	1.14311e-10
AT2G01130	697.526	1209.86	0.794524	2.45864e-12	1.14424e-10
AT3G03160	2295.33	1374.49	-0.739804	2.50787e-12	1.165e-10
AT3G22850	3739.57	6044.91	0.692848	2.55685e-12	1.18557e-10
AT4G22930	4372.46	2671.89	-0.710586	2.61197e-12	1.2089e-10
AT2G18740	922.775	502.775	-0.876066	2.64697e-12	1.22285e-10
AT5G15220	1746.52	1004.96	-0.797347	2.73257e-12	1.26008e-10
AT1G20770	1464.8	842.923	-0.797226	2.76005e-12	1.26828e-10
AT5G63840	11194.2	6839.33	-0.710824	2.76042e-12	1.26828e-10
AT2G27050	1917.13	3167.71	0.724491	2.8839e-12	1.3226e-10
AT2G27730	5624.68	3547.02	-0.665165	2.97179e-12	1.36043e-10
AT5G10450	9674.28	6070.08	-0.672438	3.00397e-12	1.37162e-10
AT2G39400	11.5343	80.3884	2.80105	3.00712e-12	1.37162e-10
AT1G60730	765.343	2694.85	1.81602	3.06725e-12	1.39651e-10
AT3G18760	1086.51	596.633	-0.864787	3.23168e-12	1.46872e-10
AT5G20180	1104.41	606.521	-0.864641	3.27542e-12	1.48592e-10
AT2G44080	88.6298	269.19	1.60276	3.31593e-12	1.50159e-10
AT1G66070	1584.57	932.723	-0.764569	3.33063e-12	1.50381e-10
AT5G03850	5727.87	3633.53	-0.656629	3.33278e-12	1.50381e-10
AT4G25550	2623.68	1548.26	-0.760948	3.4067e-12	1.53442e-10
AT3G19950	934.185	502.134	-0.895637	3.41543e-12	1.5356e-10
AT2G33120	1813.46	1083.79	-0.74266	3.51453e-12	1.57734e-10
AT1G23090	50.8402	170.168	1.74292	3.5909e-12	1.60875e-10
AT3G50990	0	33.4957	Inf	3.63891e-12	1.62736e-10
AT1G65980	6633.47	4154.95	-0.674933	3.74739e-12	1.6729e-10
AT1G09630	1234.13	671.856	-0.877272	3.82074e-12	1.70263e-10
AT1G09590	19754.9	12095.9	-0.707693	3.93712e-12	1.75139e-10
AT4G25610	826.312	429.024	-0.945629	4.0968e-12	1.81849e-10
AT5G48870	612.745	308.279	-0.991049	4.1024e-12	1.81849e-10
AT5G19440	9350.17	14360.6	0.619053	4.15387e-12	1.83807e-10
AT1G02220	87.2659	423.876	2.28015	4.19782e-12	1.85426e-10
AT3G12260	3207.51	1967.08	-0.7054	4.25611e-12	1.87671e-10
AT1G70330	1809.51	1067.61	-0.761211	4.32182e-12	1.90236e-10
AT1G77450	1478.8	2434.78	0.719362	4.36689e-12	1.91884e-10
AT4G21400	120.832	303.382	1.32813	4.45621e-12	1.95468e-10
AT1G01100	14333.9	9079.06	-0.658821	4.48611e-12	1.96307e-10
AT5G65810	3274.47	1981.42	-0.724722	4.49095e-12	1.96307e-10
AT4G26510	1815.98	1032.03	-0.815264	4.69881e-12	2.05038e-10
AT1G65730	810.719	407.622	-0.991968	4.74472e-12	2.06683e-10
AT4G09800	8958.4	5660.45	-0.662325	4.78115e-12	2.0791e-10
AT5G65650	1297.89	705.064	-0.880339	5.00746e-12	2.17375e-10
AT1G26910	2684.09	1583.5	-0.761317	5.28247e-12	2.28919e-10
AT4G38150	398.389	739.93	0.89321	5.46851e-12	2.36574e-10
AT2G41810	236.351	639.719	1.43651	5.67175e-12	2.44946e-10
AT1G76720	94.0361	248.512	1.40203	5.85315e-12	2.52347e-10
AT3G25040	3314.35	2030.02	-0.707236	5.95861e-12	2.56352e-10
AT1G20580	2719.57	1645.12	-0.725185	5.96641e-12	2.56352e-10
AT3G07568	413.81	194.529	-1.08899	6.11133e-12	2.62131e-10
AT1G02520	2287.86	3717.34	0.700271	6.15099e-12	2.63125e-10
AT3G52580	8894.37	5576.49	-0.673536	6.1554e-12	2.63125e-10
AT4G34131	2431.62	5512.43	1.18077	6.29883e-12	2.688e-10
AT5G49945	1549.16	888.774	-0.801595	6.31355e-12	2.68972e-10
AT5G48400	9.3655	94.9082	3.3411	6.57332e-12	2.79566e-10
AT2G13360	115.098	293.55	1.35074	6.68742e-12	2.83939e-10
AT1G01900	262.391	95.4121	-1.45947	6.79164e-12	2.87879e-10
AT1G53480	2.02462	125.225	5.95073	6.82911e-12	2.88981e-10
AT3G16200	1404.91	779.869	-0.849171	6.84336e-12	2.89097e-10
AT3G48700	404.563	838.868	1.05208	6.88816e-12	2.90502e-10
AT1G62510	308.854	125.384	-1.30057	7.25243e-12	3.05354e-10
AT1G03330	676.455	348.613	-0.956368	7.4427e-12	3.12842e-10
AT1G70250	57.1199	182.32	1.67441	7.58653e-12	3.18356e-10
AT2G40765	2904.51	1818.31	-0.6757	7.62772e-12	3.19552e-10
AT5G56670	6050.15	3380.23	-0.839851	7.7004e-12	3.22061e-10
AT5G17310	1289.92	721.107	-0.838996	7.99796e-12	3.33951e-10
AT1G58360	505.599	1402.11	1.47153	8.15483e-12	3.39938e-10
AT2G43840	60.2204	188.814	1.64864	8.1715e-12	3.40069e-10
AT3G16480	4745.6	2873.42	-0.723824	8.60356e-12	3.5746e-10
AT5G10780	4401.76	2766.32	-0.670112	8.80003e-12	3.6502e-10
AT1G63100	1063.08	588.61	-0.852871	9.0173e-12	3.73417e-10
AT4G02580	7028.69	4388.36	-0.679576	9.57016e-12	3.95661e-10
AT5G07350	23708.1	15047.8	-0.65583	9.85401e-12	4.06728e-10
AT5G23140	2434.22	1437.9	-0.759501	1.01006e-11	4.16223e-10
AT1G21320	9.21556	72.7773	2.98135	1.04258e-11	4.28924e-10
AT1G60750	55.551	481.549	3.1158	1.07292e-11	4.40512e-10
AT3G02420	3252.77	1824.12	-0.834464	1.0745e-11	4.40512e-10
AT1G08220	831.032	433.248	-0.93971	1.076e-11	4.40512e-10
AT4G28480	2176.13	1300.67	-0.742511	1.08165e-11	4.42107e-10
AT1G14000	2240.32	1385.94	-0.692835	1.1237e-11	4.58551e-10
AT1G56450	5366.79	3376.41	-0.66857	1.14082e-11	4.64133e-10
AT1G75640	842.481	444.403	-0.922775	1.14107e-11	4.64133e-10
AT1G59960	826.167	439.128	-0.911792	1.17563e-11	4.77419e-10
AT1G10590	3248.57	2020.32	-0.685216	1.18981e-11	4.82399e-10
AT1G02230	33.3156	129.907	1.96321	1.21251e-11	4.90814e-10
AT4G11050	1017.93	536.056	-0.925178	1.25769e-11	5.08182e-10
AT5G05370	1135.55	669.119	-0.763062	1.25946e-11	5.08182e-10
AT1G10030	1546.93	915.196	-0.757253	1.28151e-11	5.16254e-10
AT2G40340	85.0089	300.222	1.82034	1.29074e-11	5.19141e-10
AT1G49430	21.816	152.137	2.80191	1.29723e-11	5.20921e-10
AT1G47830	837.559	462.242	-0.857542	1.33239e-11	5.34187e-10
AT2G07709	464.996	846.737	0.864694	1.34662e-11	5.39034e-10
AT3G07110	22167.5	14039.6	-0.658943	1.40047e-11	5.597e-10
AT3G54730	0	30.7778	Inf	1.45232e-11	5.795e-10
AT2G33860	864.301	451.419	-0.937068	1.54548e-11	6.15698e-10
AT3G26030	2799.44	1745.5	-0.681499	1.62952e-11	6.48154e-10
AT3G22845	3325.91	2079.14	-0.677761	1.73629e-11	6.89532e-10
AT3G50360	806.384	428.297	-0.912856	1.83754e-11	7.28593e-10
AT5G52070	123.471	301.488	1.28793	1.8757e-11	7.42555e-10
AT3G44010	6828.82	4419.3	-0.627817	2.02728e-11	8.01299e-10
AT5G66120	3406.71	2144.41	-0.667797	2.04853e-11	8.07859e-10
AT5G49700	60.1386	188.861	1.65096	2.05029e-11	8.07859e-10
AT5G57440	1365.94	787.304	-0.794896	2.11073e-11	8.30373e-10
AT5G05820	1789.84	1065.07	-0.748876	2.18705e-11	8.59055e-10
AT1G65900	369.979	160.651	-1.20351	2.21629e-11	8.69184e-10
AT5G08080	2048.62	1282.23	-0.675994	2.24186e-11	8.77849e-10
AT5G27120	13614.2	20289.1	0.575592	2.28021e-11	8.91476e-10
ATCG00810	194.246	600.809	1.62902	2.28769e-11	8.91843e-10
AT2G02050	1822.57	1134.46	-0.683963	2.28823e-11	8.91843e-10
AT2G45140	3261.88	2016.65	-0.693742	2.33166e-11	9.07364e-10
AT3G23550	61.6808	181.898	1.56023	2.34727e-11	9.12031e-10
AT3G24550	4917.14	3085.68	-0.672233	2.50736e-11	9.72731e-10
AT3G23150	548.922	970.269	0.821783	2.54637e-11	9.86348e-10
AT1G70980	786.665	1327.06	0.754416	2.55562e-11	9.88408e-10
AT1G01630	1921.68	1159.13	-0.729323	2.58841e-11	9.99555e-10
AT2G01020	396.129	758.334	0.936861	2.62514e-11	1.01219e-09
AT3G58730	4976.76	3245.97	-0.616558	2.63757e-11	1.0145e-09
AT3G02080	15918.6	10339.2	-0.622587	2.6392e-11	1.0145e-09
AT3G63170	697.693	364.939	-0.934936	2.68374e-11	1.03005e-09
AT1G08780	1105.91	639.439	-0.790359	2.693e-11	1.03203e-09
AT3G01345	7.58088	341.381	5.49287	2.79118e-11	1.06803e-09
AT3G04090	4003.29	2563.33	-0.643169	3.02843e-11	1.15705e-09
AT1G02780	63412	39807.7	-0.671706	3.07392e-11	1.17265e-09
AT1G54630	3626.57	2278.28	-0.670662	3.10958e-11	1.18446e-09
AT4G38410	56.051	192.647	1.78115	3.13688e-11	1.19306e-09
AT4G01660	2694.24	1673.16	-0.687305	3.20288e-11	1.21632e-09
AT5G23830	2183.04	1344.46	-0.699317	3.23094e-11	1.22513e-09
AT1G75630	3110.47	1929.63	-0.68881	3.30059e-11	1.24966e-09
AT3G53740	11998.8	7818.52	-0.617922	3.34248e-11	1.26362e-09
AT3G22160	27.3059	125.724	2.20298	3.3604e-11	1.26849e-09
AT3G11330	5917.68	3761.49	-0.653726	3.38515e-11	1.27592e-09
AT5G03345	960.087	532.058	-0.851583	3.40931e-11	1.2831e-09
AT4G21534	107.151	262.211	1.29108	3.55329e-11	1.3353e-09
AT1G77120	43.6604	234.187	2.42326	3.65542e-11	1.37163e-09
AT2G31310	105.145	25.4341	-2.04754	3.69659e-11	1.38501e-09
AT1G29990	1061.93	606.419	-0.808305	3.70905e-11	1.38761e-09
AT1G78620	715.738	375.67	-0.929967	3.71615e-11	1.38821e-09
AT5G13120	2013.13	1194.61	-0.752904	3.73242e-11	1.39222e-09
AT2G37550	2855.18	1719.8	-0.731345	3.83858e-11	1.4297e-09
AT3G26780	4406.15	2752.79	-0.678621	3.84984e-11	1.43177e-09
AT4G24920	3172.23	2056.03	-0.625634	3.87916e-11	1.44055e-09
AT1G76520	1529.43	2435.62	0.67129	3.89399e-11	1.44195e-09
AT1G52070	16377.6	10539.7	-0.635886	3.89437e-11	1.44195e-09
AT2G38230	310.896	672.593	1.1133	3.92303e-11	1.45043e-09
AT4G34960	1299.23	745.409	-0.801555	3.93072e-11	1.45114e-09
AT1G72970	470.898	901.278	0.936558	4.16496e-11	1.53536e-09
AT4G27760	2094.59	1241.17	-0.754964	4.17303e-11	1.53609e-09
AT3G18200	1915.36	1179.93	-0.698912	4.18337e-11	1.53681e-09
AT4G01525	826.331	1414.16	0.775149	4.19217e-11	1.53681e-09
AT1G56190	3444.45	2183.15	-0.657862	4.19554e-11	1.53681e-09
AT4G33440	727.945	381.828	-0.930906	4.1994e-11	1.53681e-09
AT5G08620	2692	4633.92	0.783555	4.24169e-11	1.55003e-09
AT5G44490	54.5831	169.585	1.63548	4.28767e-11	1.56457e-09
AT4G21570	3591.97	2265.89	-0.6647	4.30747e-11	1.56951e-09
AT2G01720	9300.96	5910.82	-0.65402	4.68775e-11	1.70561e-09
AT2G18620	171.191	365.745	1.09523	4.7069e-11	1.70854e-09
AT5G42990	982.115	564.842	-0.798044	4.70939e-11	1.70854e-09
AT3G22370	1752.47	2825.95	0.689341	4.77177e-11	1.72869e-09
AT5G20710	24.3393	106.516	2.12971	4.80623e-11	1.73867e-09
AT5G10160	2434.74	1475.81	-0.722265	4.82367e-11	1.74247e-09
AT3G59360	2482.87	1529.94	-0.698529	4.84128e-11	1.74633e-09
AT2G42770	1001.11	559.868	-0.838445	4.85448e-11	1.74859e-09
AT4G23710	2259.41	1463.07	-0.626943	4.90353e-11	1.76373e-09
AT1G09330	1838.11	1116.21	-0.719615	4.91586e-11	1.76564e-09
AT2G17430	50.5597	171.678	1.76364	4.99211e-11	1.79047e-09
AT1G32860	540.609	962.982	0.832923	5.13844e-11	1.84034e-09
AT2G47520	20.733	116.391	2.48898	5.20827e-11	1.8627e-09
AT4G30330	395.92	186.06	-1.08944	5.33354e-11	1.90479e-09
AT4G24040	108.574	260.981	1.26527	5.39349e-11	1.92348e-09
AT1G07180	50.8621	160.323	1.65632	5.51928e-11	1.96555e-09
AT4G14240	1119.68	622.84	-0.846149	5.67658e-11	2.01872e-09
AT1G28200	1466.2	873.774	-0.74675	6.06539e-11	2.15394e-09
AT3G07330	6251.67	3998.63	-0.644735	6.07533e-11	2.15443e-09
AT1G52670	3262.6	1999.32	-0.706514	6.12356e-11	2.16848e-09
AT3G21865	1685.84	1024.45	-0.718615	6.15205e-11	2.17551e-09
AT4G18040	2301.07	1426.47	-0.689859	6.21511e-11	2.19473e-09
AT5G50940	7.0037	61.3262	3.13032	6.42667e-11	2.26626e-09
AT3G47770	146.049	365.585	1.32376	6.53969e-11	2.30289e-09
AT4G23640	2756.86	1715.52	-0.684383	6.59051e-11	2.31754e-09
AT4G26200	76.6746	394.129	2.36185	6.83165e-11	2.39898e-09
AT4G17720	1540.72	919.464	-0.744736	6.851e-11	2.40243e-09
AT5G55960	2148.45	1374.46	-0.644432	6.89923e-11	2.41598e-09
AT5G24650	1582.2	943.987	-0.745088	6.91703e-11	2.41885e-09
AT4G07825	749.977	1249.4	0.736318	6.93789e-11	2.42278e-09
AT5G02502	393.429	193.556	-1.02335	6.98281e-11	2.43474e-09
AT2G37740	2.84753	49.666	4.12447	6.99148e-11	2.43474e-09
AT2G47500	2322.91	1438.77	-0.6911	7.14203e-11	2.48373e-09
AT5G08300	9378.22	5998.32	-0.644754	7.20024e-11	2.49771e-09
AT3G57610	7564	4699.42	-0.686668	7.20207e-11	2.49771e-09
AT4G30550	1256.27	729.528	-0.784111	7.25647e-11	2.51311e-09
AT5G40650	2688.78	1674.65	-0.683091	7.41195e-11	2.56343e-09
AT5G12860	11066.1	6694.22	-0.725153	7.68438e-11	2.65401e-09
AT4G18730	16473	9589.34	-0.780597	7.72953e-11	2.66246e-09
AT1G27970	3011.05	1904.49	-0.660863	7.73e-11	2.66246e-09
AT5G45590	697.149	369.855	-0.914505	7.88893e-11	2.71248e-09
AT1G33590	1714.28	2849.42	0.733062	7.89676e-11	2.71248e-09
AT4G37870	8244.9	12124.2	0.556319	8.30699e-11	2.8495e-09
AT5G20570	1306.91	784.268	-0.736743	8.71751e-11	2.98625e-09
AT1G50420	609.833	1030.48	0.756833	8.80363e-11	3.01165e-09
AT1G66280	16902	25533	0.595171	8.86156e-11	3.02347e-09
AT1G68000	1359.94	783.656	-0.795251	8.86219e-11	3.02347e-09
AT1G70490	6317.39	4092.68	-0.626281	8.9016e-11	3.03281e-09
AT3G44590	3578.06	2302.43	-0.636023	8.93685e-11	3.0407e-09
AT1G80230	3767.52	2362.37	-0.673378	9.20315e-11	3.12708e-09
AT2G02180	1819.11	1143.46	-0.669823	9.23147e-11	3.13248e-09
AT2G31680	996.201	577.94	-0.785518	9.61817e-11	3.2593e-09
AT1G49600	12148	7647.94	-0.667574	9.88466e-11	3.34511e-09
AT2G27190	2632.02	1619.14	-0.700942	1.01203e-10	3.42027e-09
AT3G20710	40.9104	140.393	1.77893	1.05712e-10	3.56786e-09
AT4G28770	1935.51	1232.54	-0.651082	1.06807e-10	3.59758e-09
AT3G24080	5364.34	8105.57	0.595513	1.06879e-10	3.59758e-09
AT5G06500	4.55829	50.0286	3.45619	1.08374e-10	3.63937e-09
AT2G25150	27.4813	168.413	2.61548	1.08409e-10	3.63937e-09
AT4G01970	4.58267	52.0323	3.50515	1.12053e-10	3.7567e-09
AT3G01390	1912.06	1234.18	-0.631582	1.13285e-10	3.79292e-09
AT1G54580	7947.04	5218.25	-0.606852	1.13499e-10	3.79316e-09
AT1G07140	12395.2	8147.09	-0.605426	1.1372e-10	3.79316e-09
AT2G46495	199.347	429.436	1.10716	1.13744e-10	3.79316e-09
AT1G23170	1816.91	1095.89	-0.729378	1.15663e-10	3.85205e-09
AT4G32710	720.269	384.586	-0.90523	1.16034e-10	3.85932e-09
AT1G16890	2462.32	1564.22	-0.654576	1.20246e-10	3.99382e-09
AT5G48430	224.582	686.809	1.61267	1.20395e-10	3.99382e-09
AT4G03430	5006.17	7440.41	0.571675	1.21445e-10	4.02142e-09
AT5G63760	1454.04	2421.36	0.73575	1.21547e-10	4.02142e-09
AT4G27730	48.2725	158.974	1.71951	1.21984e-10	4.03058e-09
AT5G59613	4330.15	2900.24	-0.578245	1.22172e-10	4.03151e-09
AT5G55180	1654.21	1027.57	-0.686909	1.23679e-10	4.07591e-09
AT4G33865	4186.59	2747.96	-0.607418	1.23948e-10	4.07942e-09
AT5G50460	3136.44	2042.47	-0.618812	1.24573e-10	4.09464e-09
AT5G43830	7691.46	5066.35	-0.602311	1.2529e-10	4.11285e-09
AT1G43910	533.322	915.71	0.779885	1.30551e-10	4.27996e-09
AT5G20920	6155.6	3941.08	-0.643308	1.31935e-10	4.31971e-09
AT2G23330	88.6527	224.444	1.34012	1.33473e-10	4.35936e-09
AT5G49540	1178.08	684.047	-0.784271	1.33492e-10	4.35936e-09
AT5G64685	10.932	70.1631	2.68215	1.35239e-10	4.41068e-09
AT5G20020	12931.5	8392.45	-0.62372	1.43177e-10	4.66355e-09
AT1G35620	2613.77	1627.62	-0.68337	1.50495e-10	4.89556e-09
AT1G33140	7851.14	5170.89	-0.60249	1.52345e-10	4.94934e-09
AT1G04750	2881.15	1854.64	-0.63551	1.5372e-10	4.98757e-09
AT4G01980	0	28.5593	Inf	1.56703e-10	5.07782e-09
AT2G47320	3034.69	1929.5	-0.653327	1.64447e-10	5.32191e-09
AT1G55920	1310.73	2929.01	1.16004	1.65262e-10	5.34142e-09
AT2G40140	850.664	1818.22	1.09586	1.67638e-10	5.41126e-09
AT5G42590	681.917	375.56	-0.860553	1.72865e-10	5.57284e-09
AT2G19750	2819.73	1823.56	-0.628804	1.77295e-10	5.70837e-09
AT3G12920	944.245	1522.25	0.688972	1.79119e-10	5.7597e-09
AT4G29360	882.295	488.653	-0.852452	1.80747e-10	5.80466e-09
AT2G25070	1615.67	1007.8	-0.680927	1.84704e-10	5.92418e-09
AT1G71695	192.539	727.102	1.91701	1.85902e-10	5.95502e-09
AT5G15880	1136.12	661.281	-0.780785	1.8749e-10	5.99824e-09
AT5G45420	2417.7	1517.99	-0.671474	1.92452e-10	6.14918e-09
AT3G23570	152.786	341.527	1.16049	1.97787e-10	6.31164e-09
AT5G53440	2333.28	3546.63	0.604092	1.98792e-10	6.33568e-09
AT2G44610	5070.28	3260.09	-0.637151	2.0392e-10	6.49088e-09
AT4G10140	536.393	273.719	-0.970594	2.06821e-10	6.57492e-09
AT5G18270	345.073	646.583	0.905935	2.14785e-10	6.81948e-09
AT1G11410	18.0476	89.8308	2.3154	2.1547e-10	6.83261e-09
AT2G18190	0.358365	29.7429	6.37497	2.2616e-10	7.16069e-09
AT5G57660	1707.16	2680.63	0.650973	2.26641e-10	7.16069e-09
AT3G22890	6378	9566.63	0.584907	2.26669e-10	7.16069e-09
AT3G23620	2946.55	1864.11	-0.66054	2.33039e-10	7.35269e-09
AT2G27450	1494.71	895.954	-0.738374	2.3338e-10	7.35424e-09
AT3G51260	7915.77	4935	-0.681682	2.55429e-10	8.039e-09
AT1G27310	4096.99	2636.26	-0.63607	2.61349e-10	8.21505e-09
AT5G23290	1137.79	656.019	-0.794424	2.64795e-10	8.31297e-09
AT4G14030	7174.5	10632.6	0.567537	2.75667e-10	8.64353e-09
AT1G74790	2414.77	3938.71	0.705835	2.79963e-10	8.76731e-09
AT2G32580	1177.07	694.059	-0.762074	2.80357e-10	8.76873e-09
AT3G47833	1049.92	651.715	-0.687966	2.83283e-10	8.84925e-09
AT1G34350	684.941	377.478	-0.859588	3.05211e-10	9.52243e-09
AT1G27350	1274.02	768.863	-0.728593	3.10883e-10	9.68741e-09
AT2G47485	393.758	717.574	0.865817	3.13318e-10	9.7512e-09
AT2G37470	876.085	509.173	-0.782916	3.13733e-10	9.75205e-09
AT1G04270	27221.5	18025.3	-0.594724	3.2297e-10	1.00162e-08
AT4G21105	2922.94	1962.47	-0.574745	3.23026e-10	1.00162e-08
AT1G52600	1633.64	971.498	-0.74981	3.28851e-10	1.01843e-08
AT2G04170	7022.61	10498.1	0.580056	3.29505e-10	1.0192e-08
AT5G48500	322.592	603.482	0.9036	3.34506e-10	1.0334e-08
AT1G02140	3433.65	2213.29	-0.633554	3.46693e-10	1.06973e-08
AT4G14000	931.388	533.983	-0.80259	3.48323e-10	1.07345e-08
AT2G42520	2825.11	1787.44	-0.660411	3.52013e-10	1.08349e-08
AT5G06390	5424.9	3595.65	-0.593344	3.58558e-10	1.10229e-08
AT4G25315	530.336	278.909	-0.927114	3.59199e-10	1.10292e-08
AT2G44060	12347.2	8259.05	-0.580139	3.63994e-10	1.11628e-08
AT1G11790	899.83	499.142	-0.850201	3.64997e-10	1.11799e-08
AT5G11500	5768.6	3813.61	-0.597063	3.71561e-10	1.13672e-08
AT3G47210	203.813	547.075	1.42449	3.74037e-10	1.1429e-08
AT2G44050	1967.86	1204.16	-0.708596	3.87916e-10	1.18387e-08
AT5G18900	1765.68	1094.43	-0.690043	4.05145e-10	1.23464e-08
AT4G25100	4397.65	1068.39	-2.0413	4.05785e-10	1.23464e-08
AT4G18120	624.374	1062.16	0.766521	4.06427e-10	1.23464e-08
AT3G57890	5503.41	3568.34	-0.62507	4.06511e-10	1.23464e-08
AT5G60930	1525.6	917.505	-0.733584	4.07571e-10	1.23636e-08
AT3G09330	105.943	313.844	1.56676	4.12247e-10	1.24904e-08
AT3G25660	1231.37	721.068	-0.772058	4.17468e-10	1.26334e-08
AT3G59200	229.177	444.44	0.955526	4.19438e-10	1.26778e-08
AT5G58970	637.432	342.078	-0.897945	4.22508e-10	1.27553e-08
AT5G51440	155.696	523.103	1.74836	4.28709e-10	1.29266e-08
AT5G08570	7427.96	4789.62	-0.633057	4.29208e-10	1.29266e-08
AT4G25980	10.9572	71.184	2.69968	4.3167e-10	1.29852e-08
AT5G07470	1666.89	1038.47	-0.682704	4.35245e-10	1.30771e-08
AT1G03940	207.549	484.481	1.22299	4.39821e-10	1.31988e-08
AT2G33770	503.808	1189.83	1.23981	4.53066e-10	1.35801e-08
AT5G08160	5932.87	3862.91	-0.619043	4.5531e-10	1.36312e-08
AT2G18400	981.541	585.128	-0.746296	4.60861e-10	1.3781e-08
AT5G10510	1462.64	2277.36	0.638786	4.61647e-10	1.37881e-08
AT5G47880	2813.27	4219	0.584654	4.68799e-10	1.39851e-08
AT2G03480	1613.56	973.775	-0.728584	4.74541e-10	1.41361e-08
AT2G39010	918.116	438.749	-1.06528	4.74985e-10	1.41361e-08
AT1G55110	133.01	299.887	1.17288	4.75885e-10	1.41462e-08
AT2G47230	158.804	347.689	1.13055	4.85388e-10	1.44117e-08
AT1G29530	310.633	138.256	-1.16787	4.86327e-10	1.44225e-08
AT1G26750	1278.35	776.801	-0.71867	4.87705e-10	1.44464e-08
AT2G48100	2267.59	3402.57	0.585465	4.94986e-10	1.46448e-08
AT3G50550	596.806	333.373	-0.840127	5.10651e-10	1.50906e-08
AT4G39080	17916.3	12405.4	-0.530304	5.20435e-10	1.53438e-08
AT1G66460	90.9955	19.1454	-2.2488	5.20439e-10	1.53438e-08
AT4G24960	252.2	487.818	0.951775	5.38055e-10	1.58446e-08
AT1G01230	810.507	467.052	-0.795241	5.54039e-10	1.62962e-08
AT4G34881	190.26	599.178	1.65501	5.63906e-10	1.65671e-08
AT5G09850	1666.69	1063.03	-0.648806	5.69118e-10	1.67008e-08
AT4G10690	349.156	624.152	0.838027	5.76615e-10	1.69011e-08
AT5G08100	1764.77	1076.44	-0.713218	5.84145e-10	1.71019e-08
AT2G30200	4855.17	3076.62	-0.658175	6.18282e-10	1.80803e-08
AT1G12210	103.969	246.066	1.24289	6.1975e-10	1.81022e-08
AT4G32470	7971.79	5229.28	-0.608291	6.26555e-10	1.82797e-08
AT4G22960	26.968	103.462	1.93978	6.47668e-10	1.88738e-08
AT4G10410	2.06839	38.2273	4.20802	6.52676e-10	1.89978e-08
AT3G09260	40846.5	93611.6	1.19648	6.58557e-10	1.91468e-08
AT5G33320	14188.5	9254.63	-0.616474	6.77742e-10	1.96819e-08
AT2G20825	6.03478	59.2113	3.2945	6.79876e-10	1.97211e-08
AT1G72660	9.9201	64.8929	2.70963	6.91421e-10	2.00329e-08
AT4G39260	21987.1	14476.9	-0.6029	6.98963e-10	2.02281e-08
AT4G25850	0.358365	30.4937	6.41094	7.08373e-10	2.04769e-08
AT4G39660	5113.43	3326.83	-0.620143	7.10123e-10	2.0504e-08
AT4G20480	1421.58	2170.05	0.610238	7.12233e-10	2.05414e-08
AT3G43955	362.099	644.907	0.832707	7.29025e-10	2.10016e-08
AT3G27620	18.9039	88.4556	2.22627	7.49744e-10	2.15738e-08
AT1G19430	1136.83	676.757	-0.748308	7.56174e-10	2.1734e-08
AT3G57650	4440.09	2832.34	-0.648596	7.57606e-10	2.17503e-08
AT1G73940	2623.37	1684.09	-0.639457	7.6176e-10	2.18446e-08
AT2G26630	1.427	36.4372	4.67436	7.63024e-10	2.1856e-08
AT3G10110	581.955	303.51	-0.939163	7.76889e-10	2.22279e-08
AT4G17010	666.158	360.029	-0.887749	7.85549e-10	2.24501e-08
AT5G24980	209.844	87.4459	-1.26286	8.3055e-10	2.37093e-08
AT3G56430	1058.93	606.546	-0.803916	8.44164e-10	2.40706e-08
AT3G41768	1384.13	2440.88	0.818427	8.4634e-10	2.41054e-08
AT4G31985	4016.23	2701.37	-0.57215	8.53235e-10	2.42651e-08
AT1G33110	915.031	1664.42	0.863129	8.53875e-10	2.42651e-08
AT5G45620	4310.11	2785.77	-0.629648	8.54891e-10	2.42666e-08
AT5G02610	4835.9	3181.24	-0.604197	8.62301e-10	2.44493e-08
AT5G59880	5603.44	3792.98	-0.562983	8.71694e-10	2.46879e-08
AT1G02560	2434.05	1539.11	-0.661263	8.75057e-10	2.47553e-08
AT1G18900	940.879	1474.32	0.647964	8.79724e-10	2.48594e-08
AT4G28060	1553.78	976.55	-0.670013	8.84914e-10	2.4978e-08
AT2G35605	1390.74	863.141	-0.688185	8.94385e-10	2.52171e-08
AT1G65270	3877.02	2489.83	-0.6389	9.12971e-10	2.57123e-08
AT2G17380	1256	767.328	-0.710916	9.1434e-10	2.57221e-08
AT1G30570	869.559	502.709	-0.79056	9.30444e-10	2.61459e-08
AT4G15160	24901.5	16673.1	-0.578713	9.31747e-10	2.61533e-08
AT2G47130	301.467	556.44	0.884229	9.60727e-10	2.69014e-08
AT5G47030	12365.3	8444.93	-0.550142	9.61307e-10	2.69014e-08
AT2G46170	2198.34	1440.56	-0.609784	9.61603e-10	2.69014e-08
AT4G38220	5191.89	3425.26	-0.600046	9.83877e-10	2.74939e-08
AT1G75270	3007.93	4503.64	0.582323	9.87428e-10	2.75626e-08
AT5G53400	3236.61	2069.18	-0.645423	1.00157e-09	2.79265e-08
AT5G45010	829.349	499.508	-0.731472	1.01514e-09	2.82735e-08
AT5G08360	67.8587	178.631	1.39638	1.03555e-09	2.88101e-08
AT3G06310	775.161	436.764	-0.827644	1.03821e-09	2.8852e-08
AT3G13224	852.029	1330.26	0.642735	1.04453e-09	2.89958e-08
AT1G14010	1535.33	970.537	-0.661696	1.05413e-09	2.92299e-08
AT3G14240	1736.58	2950.47	0.764697	1.06043e-09	2.93725e-08
AT2G37440	335.12	158.46	-1.08056	1.09403e-09	3.02698e-08
AT2G15810	0.358365	28.233	6.29981	1.10054e-09	3.04165e-08
AT3G13930	13116.6	8910.45	-0.557824	1.12799e-09	3.1141e-08
AT3G01910	4412.43	2850.49	-0.630366	1.1304e-09	3.11734e-08
AT1G23410	1548.01	921.239	-0.748772	1.13902e-09	3.13767e-08
AT3G58100	319.576	141.623	-1.1741	1.14242e-09	3.14358e-08
AT3G25720	4.187	61.8737	3.88534	1.16361e-09	3.1984e-08
AT3G08610	2871.32	1902.45	-0.593856	1.17001e-09	3.21249e-08
AT5G14920	403.614	726.8	0.848583	1.17188e-09	3.21413e-08
AT2G35520	558.094	302.326	-0.884403	1.18661e-09	3.25097e-08
AT1G49410	2628.87	1729.72	-0.603908	1.1979e-09	3.27833e-08
AT4G12590	3368.85	2191.89	-0.620085	1.20438e-09	3.29251e-08
AT4G38340	47.0004	191.41	2.02592	1.20754e-09	3.29719e-08
AT3G60440	1384.44	843.424	-0.714974	1.20965e-09	3.29719e-08
AT5G62270	3469.66	2230.51	-0.63742	1.21003e-09	3.29719e-08
AT2G26640	2035.88	1252.13	-0.70127	1.22606e-09	3.33503e-08
AT4G25890	4153.14	2790.06	-0.57391	1.22656e-09	3.33503e-08
AT4G04890	11.1509	66.7246	2.58106	1.24384e-09	3.37836e-08
AT3G53430	21238	14272.6	-0.573402	1.25644e-09	3.40891e-08
AT1G43900	829.398	473.832	-0.807689	1.26392e-09	3.4255e-08
AT1G64350	1029.63	604.592	-0.768092	1.26683e-09	3.42971e-08
AT4G35410	473.639	241.825	-0.969825	1.30508e-09	3.52947e-08
AT2G29960	3183.75	2104.48	-0.597263	1.32002e-09	3.56605e-08
AT1G34430	8123.94	5335.1	-0.606665	1.33649e-09	3.60665e-08
AT2G43620	11.7241	69.4056	2.56557	1.40975e-09	3.80029e-08
AT5G08790	1344.04	2117.82	0.656	1.41578e-09	3.81101e-08
AT2G20450	6231.06	4182.05	-0.575267	1.41675e-09	3.81101e-08
AT5G13850	7326.11	4826.05	-0.602204	1.48504e-09	3.99043e-08
AT1G43690	3705.42	2438.24	-0.603799	1.49659e-09	4.01718e-08
AT1G52380	2485.42	1544.84	-0.686029	1.52683e-09	4.09399e-08
AT1G16300	2741.21	1713.43	-0.67792	1.53832e-09	4.11734e-08
AT3G53020	19424.6	13168.2	-0.560825	1.53881e-09	4.11734e-08
AT4G31890	480.87	809.637	0.751629	1.56268e-09	4.17677e-08
AT5G59660	63.1562	174.764	1.46841	1.6019e-09	4.27707e-08
AT4G14160	6257.85	4137.74	-0.596823	1.61204e-09	4.29957e-08
AT2G27775	559.394	286.957	-0.963031	1.66216e-09	4.42856e-08
AT4G17190	3152.92	2006.41	-0.652075	1.66413e-09	4.42911e-08
AT4G29810	969.861	570.845	-0.764679	1.68974e-09	4.49253e-08
AT3G01890	416.534	703.169	0.755436	1.71636e-09	4.55848e-08
AT2G27430	604.309	321.199	-0.911819	1.73521e-09	4.60369e-08
AT1G33265	1116.3	665.813	-0.74553	1.74291e-09	4.61927e-08
AT5G09760	1163.57	698.027	-0.737209	1.75734e-09	4.65262e-08
AT4G05400	2080.34	1319.67	-0.656638	1.80342e-09	4.7696e-08
AT1G65320	996.932	597.355	-0.738907	1.83477e-09	4.8474e-08
AT4G00400	198.958	394.677	0.988209	1.85093e-09	4.88497e-08
AT1G67810	98.7525	236.953	1.26271	1.91892e-09	5.0591e-08
AT4G27720	3001.58	1924.14	-0.641508	1.94105e-09	5.1121e-08
AT1G18840	2262.7	1457.4	-0.634651	1.96615e-09	5.17281e-08
AT1G67820	103.491	244.075	1.23782	2.00474e-09	5.26881e-08
AT5G58420	29639.4	19835	-0.57947	2.01733e-09	5.29315e-08
AT5G21274	2155.58	1421.55	-0.600606	2.0182e-09	5.29315e-08
AT4G14615	721.54	413.675	-0.80258	2.07175e-09	5.42795e-08
AT5G16070	6025.85	3963.16	-0.604515	2.09176e-09	5.47466e-08
AT5G06270	413.414	719.471	0.799349	2.09888e-09	5.4876e-08
AT4G22217	171.09	67.3211	-1.34563	2.12177e-09	5.54169e-08
AT3G46040	4693.47	3080.81	-0.607344	2.13196e-09	5.56253e-08
AT5G46710	93.8	222.667	1.24723	2.1407e-09	5.57957e-08
AT5G16970	49.3181	298.512	2.5976	2.18334e-09	5.68482e-08
ATCG00780	225.884	422.509	0.9034	2.24765e-09	5.84622e-08
AT4G27060	2007.2	1270.34	-0.659967	2.25917e-09	5.8701e-08
AT2G37680	356.698	173.34	-1.0411	2.29089e-09	5.94638e-08
AT3G44100	658.734	367.514	-0.841897	2.31812e-09	6.01088e-08
AT1G20140	518.637	857.844	0.725988	2.3822e-09	6.17069e-08
AT1G17620	3455.29	2348.89	-0.556828	2.56892e-09	6.6475e-08
AT2G19740	5151.64	3376.95	-0.60931	2.58856e-09	6.69146e-08
AT2G47640	1190.34	729.109	-0.707169	2.62345e-09	6.7747e-08
AT2G35270	529.643	288.504	-0.876428	2.66264e-09	6.86885e-08
AT2G40290	4913.86	3262.38	-0.590934	2.70681e-09	6.97565e-08
AT5G11900	1305.21	806.321	-0.694857	2.75694e-09	7.09756e-08
AT3G43610	1864.75	1083.84	-0.782828	2.78027e-09	7.15031e-08
AT1G08110	1608.73	1004.58	-0.679331	2.80646e-09	7.21031e-08
AT5G26340	1714.74	4104.67	1.25927	2.8516e-09	7.31882e-08
ATCG00790	386.202	885.952	1.19787	2.86364e-09	7.34224e-08
AT1G27330	1686.51	1083.97	-0.637717	2.88972e-09	7.40156e-08
AT3G15080	667.04	365.719	-0.867038	2.92663e-09	7.48848e-08
AT3G04840	38600.9	26127.1	-0.563086	2.93469e-09	7.50147e-08
AT5G05490	23.6057	96.5391	2.03198	2.96206e-09	7.56376e-08
AT1G54730	350.272	622.633	0.829907	3.00756e-09	7.66837e-08
AT1G74810	71.3583	181.158	1.34409	3.00911e-09	7.66837e-08
AT1G28250	475.102	248.906	-0.932636	3.02889e-09	7.71097e-08
AT1G06640	1813.94	3520.52	0.956659	3.04323e-09	7.73964e-08
AT5G65140	58.1165	161.284	1.47258	3.0906e-09	7.85219e-08
AT4G36648	2743.96	5529.88	1.01099	3.15257e-09	8.00156e-08
AT5G57800	484.193	805.252	0.733858	3.20602e-09	8.12901e-08
AT5G64130	2833.36	1866.68	-0.602043	3.24084e-09	8.20903e-08
AT4G32530	3925.06	2635.37	-0.574712	3.2587e-09	8.24597e-08
AT3G60210	930.747	551.162	-0.755913	3.28263e-09	8.2982e-08
AT2G24050	4524.15	2953.3	-0.615319	3.33241e-09	8.4156e-08
AT1G25275	380.431	1035.8	1.44504	3.3395e-09	8.42503e-08
AT1G20620	284.542	519.344	0.868048	3.34924e-09	8.44115e-08
AT5G05640	398.087	692.387	0.798496	3.39913e-09	8.55832e-08
AT2G45640	1550.8	972.554	-0.673158	3.49158e-09	8.78231e-08
AT4G31060	90.541	217.986	1.26759	3.53704e-09	8.88778e-08
AT2G29390	2583.82	1632.39	-0.662516	3.5889e-09	9.0091e-08
AT1G53645	6053.17	3497.87	-0.791217	3.62088e-09	9.08032e-08
AT4G15550	1773.83	2685.6	0.59838	3.63427e-09	9.10483e-08
AT3G25120	545.055	294.992	-0.885724	3.65099e-09	9.13764e-08
AT3G52590	21285.4	13993.9	-0.605067	3.67586e-09	9.19074e-08
AT3G25030	107.676	239.402	1.15273	3.81708e-09	9.53437e-08
AT5G27430	1408.05	880.173	-0.677836	3.85708e-09	9.62473e-08
AT5G04990	1875.95	1204.95	-0.638642	3.94622e-09	9.83743e-08
AT1G16740	1198.07	743.846	-0.687636	4.00191e-09	9.96638e-08
AT5G48580	4150.74	2799.6	-0.568144	4.01567e-09	9.99077e-08
AT5G25110	68.236	183.099	1.42401	4.04068e-09	1.00431e-07
AT1G49360	247.705	465.753	0.910941	4.06176e-09	1.00855e-07
AT3G19130	8601.61	5740.76	-0.583364	4.21218e-09	1.04487e-07
AT1G59600	872.402	501.706	-0.798149	4.22509e-09	1.04704e-07
AT4G17170	3044.65	2036.55	-0.580154	4.23506e-09	1.04848e-07
AT3G42658	538.119	1571.7	1.54633	4.26979e-09	1.05604e-07
AT5G63550	1303.6	806.539	-0.692681	4.32367e-09	1.06831e-07
AT1G64750	1652.09	1063.21	-0.635867	4.33649e-09	1.06939e-07
AT4G30420	558.742	923.259	0.724552	4.3365e-09	1.06939e-07
AT5G37440	6.85768	53.1831	2.95517	4.35367e-09	1.07257e-07
AT4G25810	178.274	455.644	1.35381	4.48316e-09	1.1028e-07
AT2G37410	3838.83	5550.48	0.531944	4.48513e-09	1.1028e-07
AT4G09750	1071.14	643.392	-0.73538	4.50173e-09	1.1058e-07
AT5G57290	12813.1	8151.43	-0.652489	4.5071e-09	1.10604e-07
AT1G72930	4.67019	47.4696	3.34545	4.54876e-09	1.11518e-07
AT4G21830	2724.23	1806.24	-0.592859	4.78724e-09	1.1725e-07
AT3G07910	734.141	437.081	-0.748156	4.91224e-09	1.20195e-07
AT4G17270	2851.64	1868.73	-0.609734	4.9174e-09	1.20204e-07
AT4G36620	194.011	370.063	0.931636	4.92246e-09	1.20211e-07
AT3G59540	6359.66	4279.11	-0.571638	4.93736e-09	1.20458e-07
AT5G47600	32.0719	110.714	1.78746	5.01593e-09	1.22257e-07
AT3G45730	18.2998	81.9661	2.1632	5.21522e-09	1.26991e-07
AT1G08230	64.1591	211.585	1.72151	5.2242e-09	1.27087e-07
AT5G42270	1466.02	943.256	-0.636185	5.24496e-09	1.27469e-07
AT2G28900	283.072	133.473	-1.08462	5.25743e-09	1.27649e-07
AT3G26360	647.252	372.943	-0.795373	5.26461e-09	1.277e-07
AT3G26470	201.314	976.565	2.27827	5.34574e-09	1.29543e-07
AT1G56630	828.975	490.898	-0.755904	5.44316e-09	1.31777e-07
AT2G20060	3513.33	2291.45	-0.616575	5.45983e-09	1.32053e-07
AT5G12890	46.1054	153.62	1.73636	5.48417e-09	1.32515e-07
AT3G10670	760.44	437.07	-0.798969	5.49022e-09	1.32534e-07
AT1G63460	851.081	511.178	-0.735471	5.6001e-09	1.35057e-07
AT1G15250	511.968	858.789	0.746251	5.63661e-09	1.35807e-07
AT5G39510	1346.28	869.78	-0.630256	5.65157e-09	1.36037e-07
AT1G67250	1834.1	1170.53	-0.647903	5.70617e-09	1.37221e-07
AT5G08680	33866.3	22832.2	-0.568778	5.78684e-09	1.39028e-07
AT2G32380	1254.17	785.536	-0.674983	5.81234e-09	1.39507e-07
AT2G40590	3280.76	2026.87	-0.694779	5.83721e-09	1.39971e-07
AT5G37510	19561	13360	-0.550065	5.86073e-09	1.40401e-07
AT4G16155	2885.36	1863.53	-0.630715	5.93216e-09	1.41977e-07
AT5G58490	1402.25	717.094	-0.967506	5.95177e-09	1.42311e-07
AT2G25310	1490.56	939.944	-0.665204	5.96016e-09	1.42376e-07
AT3G52200	5448.53	3711.82	-0.553739	5.977e-09	1.42644e-07
AT1G54000	27389.6	39568.3	0.530721	5.99558e-09	1.42951e-07
AT4G00040	1142.7	1951.02	0.771775	6.02037e-09	1.43407e-07
AT3G54530	45.1078	243.46	2.43223	6.06324e-09	1.44291e-07
AT1G74000	21.7163	91.5758	2.07619	6.28423e-09	1.49409e-07
AT5G05010	17124.5	11521.3	-0.571756	6.3001e-09	1.49645e-07
AT2G20720	16.3943	75.923	2.21134	6.33013e-09	1.50217e-07
AT3G48680	2769.19	1813.63	-0.610588	6.39982e-09	1.51678e-07
AT3G51140	714.226	398.35	-0.842345	6.40375e-09	1.51678e-07
AT5G27030	1037.09	1603.27	0.628466	6.46359e-09	1.52951e-07
AT5G20080	7043.31	4732.08	-0.573781	6.72402e-09	1.58965e-07
AT2G24500	3007.23	4361.61	0.536426	7.17619e-09	1.69495e-07
AT3G63410	3218.86	2026.49	-0.667568	7.33717e-09	1.73135e-07
AT5G52910	494.074	256.117	-0.947923	7.44769e-09	1.75579e-07
AT1G17170	3039.05	6689.38	1.13825	7.52204e-09	1.77165e-07
AT2G21790	2711.15	3921.71	0.532577	7.64902e-09	1.79988e-07
AT1G79160	11.93	75.8681	2.6689	7.75826e-09	1.82388e-07
AT4G22710	3.62667	41.5041	3.51653	7.77931e-09	1.82712e-07
AT3G09500	13213.5	9173.87	-0.526415	7.85708e-09	1.84367e-07
AT1G76240	2423.1	1563.61	-0.631979	7.91113e-09	1.85462e-07
AT2G35010	955.768	574.256	-0.734967	7.97816e-09	1.8686e-07
AT3G24770	63.0446	171.555	1.44423	7.99878e-09	1.87168e-07
AT5G18310	390.126	672.403	0.785386	8.11455e-09	1.89701e-07
AT1G34640	11.4662	62.1679	2.43878	8.25393e-09	1.92781e-07
AT2G35840	1203.57	745.91	-0.690248	8.29328e-09	1.9352e-07
AT1G74270	3686.79	2469.66	-0.578052	8.45958e-09	1.97218e-07
AT3G52300	9337.08	6507.75	-0.520814	8.61444e-09	2.00642e-07
AT3G07680	2866.67	1912.62	-0.583821	8.63404e-09	2.00913e-07
AT4G26570	2573.17	1711.08	-0.588636	8.68713e-09	2.01962e-07
AT5G61010	512.119	1028.52	1.00602	8.84282e-09	2.05392e-07
AT5G59910	6718.66	4667.3	-0.525586	8.98869e-09	2.08587e-07
AT1G64910	263.026	114.456	-1.20041	9.01564e-09	2.0902e-07
AT5G19290	1276.5	1929.52	0.596044	9.07541e-09	2.10212e-07
AT4G13030	33.8329	156.835	2.21275	9.32917e-09	2.15836e-07
AT2G28310	1205.57	747.489	-0.689586	9.33534e-09	2.15836e-07
AT1G57765	560.288	312.594	-0.841878	9.45798e-09	2.18398e-07
AT1G08200	20700.8	14212.7	-0.542501	9.46353e-09	2.18398e-07
AT4G36940	1318.84	833.117	-0.66268	9.4952e-09	2.18929e-07
AT5G65400	51.8547	147.838	1.51147	9.61394e-09	2.21464e-07
AT3G54250	1581.88	994.093	-0.670183	9.95542e-09	2.2912e-07
AT2G47450	233.441	452.283	0.954168	9.98267e-09	2.29538e-07
AT2G25080	298.606	139.915	-1.09369	1.0001e-08	2.2966e-07
AT1G08940	225.134	462.651	1.03914	1.00062e-08	2.2966e-07
AT4G15230	836.874	1343.88	0.68332	1.00601e-08	2.30685e-07
AT3G27940	35.9888	115.598	1.6835	1.0123e-08	2.31916e-07
AT4G34710	10139.4	14391.1	0.505207	1.06388e-08	2.43197e-07
AT1G50180	32.5608	109.25	1.74642	1.06432e-08	2.43197e-07
AT5G64290	5577	3255.11	-0.776784	1.06443e-08	2.43197e-07
AT4G32460	5044.84	3263.81	-0.628249	1.07721e-08	2.45894e-07
AT3G10020	61.0494	183.914	1.59098	1.08273e-08	2.46928e-07
AT1G01640	25.0868	96.4199	1.9424	1.08713e-08	2.47708e-07
AT1G56423	803.321	468.089	-0.779193	1.1133e-08	2.53442e-07
AT2G23290	314.096	568.425	0.855766	1.12477e-08	2.55821e-07
AT4G39150	2004.43	1309.25	-0.614455	1.12954e-08	2.56675e-07
AT2G47420	1849.75	2752.54	0.57343	1.14483e-08	2.59915e-07
AT2G38670	4075.61	2705.14	-0.591313	1.14643e-08	2.60044e-07
AT1G79640	272.373	487.814	0.840748	1.1674e-08	2.64562e-07
AT2G16060	237.368	445.06	0.906877	1.19986e-08	2.71673e-07
AT4G39690	3330.62	2207.98	-0.593065	1.20844e-08	2.73178e-07
AT5G14105	388.15	200.819	-0.950722	1.20867e-08	2.73178e-07
AT5G23990	225.978	52.9202	-2.09429	1.2175e-08	2.74927e-07
AT4G22000	1283.2	804.211	-0.674097	1.29352e-08	2.9183e-07
AT3G61240	6002.52	4008.41	-0.582538	1.32174e-08	2.9793e-07
AT3G06435	62.9374	160.676	1.35216	1.33303e-08	3.00206e-07
AT1G66430	1082.16	659.782	-0.713854	1.34435e-08	3.02485e-07
AT4G18800	788.06	473.019	-0.736408	1.34918e-08	3.033e-07
AT4G00860	4313.42	3018.81	-0.514849	1.35292e-08	3.0387e-07
AT1G51060	4391.95	3039.09	-0.531225	1.37e-08	3.07431e-07
AT4G27120	1029.07	647.628	-0.668107	1.3798e-08	3.09355e-07
AT1G19850	1151.48	1712.58	0.572683	1.43827e-08	3.22177e-07
AT3G48930	19229	13219.4	-0.540634	1.44195e-08	3.22715e-07
AT1G01620	14930.2	10367.3	-0.5262	1.45299e-08	3.24898e-07
AT5G08415	1154.89	707.218	-0.707532	1.45625e-08	3.25336e-07
AT3G06050	1999.05	1331.98	-0.585741	1.46423e-08	3.26785e-07
AT2G23930	2303.14	1534.65	-0.58569	1.46533e-08	3.26785e-07
AT3G01100	1444.01	923.498	-0.644905	1.47345e-08	3.28305e-07
AT5G60200	458.904	753.518	0.71545	1.47868e-08	3.29179e-07
AT2G47470	13705.5	9500.79	-0.52864	1.48309e-08	3.29869e-07
AT1G79500	1611.9	1025.92	-0.651838	1.49902e-08	3.33118e-07
AT1G12640	2052.38	1352.27	-0.601912	1.50148e-08	3.33371e-07
AT3G02720	2651.3	1643.58	-0.689854	1.51131e-08	3.35257e-07
AT3G18820	2979.18	2027.37	-0.555305	1.52386e-08	3.37743e-07
AT3G44320	4883.03	6879.46	0.494518	1.52669e-08	3.38073e-07
AT2G17340	1141.25	722.66	-0.659223	1.5571e-08	3.44505e-07
AT4G04692	75.6903	187.022	1.30503	1.56922e-08	3.46882e-07
AT2G30590	456.591	764.312	0.74326	1.58385e-08	3.49809e-07
AT2G20680	1031.65	608.813	-0.760887	1.60105e-08	3.53297e-07
AT1G51390	508.747	271.818	-0.904309	1.61569e-08	3.55982e-07
AT3G11250	5858.31	3904.1	-0.585495	1.61604e-08	3.55982e-07
AT1G61250	1799.67	1176.65	-0.613038	1.62444e-08	3.57519e-07
AT1G31340	831.796	489.44	-0.765099	1.62836e-08	3.58069e-07
AT1G79650	3633.04	2358.85	-0.623095	1.65932e-08	3.64558e-07
AT5G23890	3145.78	2155.16	-0.545625	1.68511e-08	3.698e-07
AT1G33120	5650.5	3827.95	-0.561806	1.68611e-08	3.698e-07
AT2G43040	1871.71	1236.46	-0.598144	1.70603e-08	3.73843e-07
AT3G58140	1239.68	760.648	-0.704664	1.71827e-08	3.76197e-07
AT1G47620	115.828	247.938	1.09799	1.73997e-08	3.80314e-07
AT5G38560	2533.02	1687.65	-0.585844	1.7401e-08	3.80314e-07
AT1G71780	1974.35	1273.41	-0.632687	1.77535e-08	3.87682e-07
AT2G27030	2239.65	1521.44	-0.557836	1.79332e-08	3.91179e-07
AT4G17890	2590.16	1716.82	-0.593298	1.79447e-08	3.91179e-07
AT5G52980	664.895	390.575	-0.767525	1.8124e-08	3.94745e-07
AT4G36910	315.405	154.277	-1.03168	1.82855e-08	3.9792e-07
AT1G53440	42.2344	128.221	1.60214	1.8347e-08	3.98912e-07
AT3G13460	20039.7	30724.1	0.616507	1.84747e-08	4.01343e-07
AT4G16695	662.067	393.965	-0.748909	1.86762e-08	4.0537e-07
AT2G46390	502.923	298.83	-0.751011	1.90957e-08	4.14119e-07
AT1G15940	804.888	1287.55	0.677767	1.91381e-08	4.14682e-07
AT3G54820	10.9862	96.5103	3.13499	1.93934e-08	4.19851e-07
AT1G22200	2024.32	1310.17	-0.627679	1.975e-08	4.27204e-07
AT1G80300	2736.48	1825.98	-0.58365	1.98056e-08	4.2804e-07
AT2G41730	56.2724	160.955	1.51616	2.01801e-08	4.35759e-07
AT1G55740	305.643	809.432	1.40506	2.02224e-08	4.36298e-07
AT2G45520	1069.83	667.772	-0.679953	2.07809e-08	4.47964e-07
AT5G54970	995.095	613.185	-0.698512	2.08431e-08	4.4872e-07
AT5G60730	681.256	396.233	-0.781848	2.08516e-08	4.4872e-07
AT4G12130	1027.43	615.84	-0.738414	2.1139e-08	4.54516e-07
AT5G09900	7153.95	4953.05	-0.530423	2.12215e-08	4.559e-07
AT1G68190	1.427	31.718	4.47425	2.13229e-08	4.57687e-07
AT2G38470	476.979	838.636	0.814121	2.17297e-08	4.66022e-07
AT4G31040	1001.18	620.19	-0.690914	2.18257e-08	4.67542e-07
AT1G05210	862.864	526.816	-0.711834	2.18377e-08	4.67542e-07
AT3G02900	1094.44	671.135	-0.705521	2.19059e-08	4.68256e-07
AT4G03110	1200.04	782.955	-0.61608	2.19082e-08	4.68256e-07
AT5G02260	8147.78	11403.4	0.48499	2.2341e-08	4.77102e-07
AT2G21840	622.215	333.029	-0.901762	2.25896e-08	4.82001e-07
AT2G38740	722.864	431.239	-0.745236	2.29766e-08	4.89844e-07
AT1G74340	456.332	251.25	-0.860959	2.3262e-08	4.95508e-07
AT3G03680	3047.85	1894.25	-0.686165	2.34445e-08	4.98974e-07
AT2G19590	230.599	429.268	0.896493	2.37523e-08	5.05097e-07
AT3G08650	3354.75	2281.57	-0.556177	2.38e-08	5.05686e-07
AT3G20390	6140.22	4220.62	-0.540836	2.39628e-08	5.08716e-07
AT4G14110	893.291	546.409	-0.709148	2.40097e-08	5.0928e-07
AT1G30000	1945	1268.09	-0.617112	2.40636e-08	5.09995e-07
AT1G01120	180.32	567.713	1.6546	2.42181e-08	5.12836e-07
AT5G21060	1684.36	1072.18	-0.65166	2.4337e-08	5.14921e-07
AT3G60820	5671.2	3852.81	-0.557745	2.43638e-08	5.15055e-07
AT3G46060	5728.89	3947.53	-0.537306	2.46335e-08	5.20322e-07
AT5G61740	1.78536	31.2815	4.13102	2.49471e-08	5.26502e-07
AT2G27710	17528.5	12537.2	-0.483493	2.50493e-08	5.28218e-07
AT3G17240	12244.5	8559.99	-0.516448	2.52442e-08	5.31882e-07
AT4G21110	1041.76	652.804	-0.674302	2.57023e-08	5.4108e-07
AT2G13910	447.906	241.694	-0.890014	2.59655e-08	5.46164e-07
AT3G17390	61128.2	84707.5	0.470651	2.64354e-08	5.55584e-07
AT4G12735	4.65801	45.3769	3.28417	2.64777e-08	5.56009e-07
AT5G59870	4361.43	2812.86	-0.632765	2.72767e-08	5.7231e-07
AT3G59810	592.819	337.367	-0.813276	2.73543e-08	5.73461e-07
AT4G23790	776.873	462.831	-0.747193	2.74342e-08	5.74658e-07
AT5G14780	92.2869	622.609	2.75413	2.86739e-08	6.00125e-07
AT3G13882	1653.56	1089.37	-0.602084	2.90306e-08	6.06683e-07
AT1G77350	1276.3	798.478	-0.676646	2.90354e-08	6.06683e-07
AT3G09680	155.025	309.596	0.997889	3.00019e-08	6.26357e-07
AT2G03440	305.618	543.713	0.831113	3.00465e-08	6.26769e-07
AT4G02820	853.849	1316.32	0.624462	3.00741e-08	6.26827e-07
AT4G28630	688.567	402.749	-0.773714	3.13734e-08	6.53366e-07
AT1G63220	2250.77	1560.78	-0.528151	3.15934e-08	6.57404e-07
AT4G15630	42.8784	154.695	1.8511	3.16765e-08	6.5859e-07
AT1G14830	9430.52	6568.1	-0.52186	3.18299e-08	6.61232e-07
AT1G18370	1758.3	1109.39	-0.664416	3.18694e-08	6.61507e-07
AT2G37620	1815.16	1103.31	-0.718259	3.2245e-08	6.68752e-07
AT4G38770	24.8142	162.392	2.71024	3.25475e-08	6.74469e-07
AT5G22700	246.569	445.927	0.854819	3.28098e-08	6.79345e-07
AT4G27765	2.55804	35.5606	3.79717	3.34083e-08	6.9117e-07
AT3G46030	3724.7	2436.18	-0.612505	3.36626e-08	6.95859e-07
AT1G47200	2144.29	1428.76	-0.58574	3.40091e-08	7.02445e-07
AT2G24280	640.001	997.026	0.639557	3.45846e-08	7.13746e-07
AT2G03870	789.769	474.497	-0.735032	3.47404e-08	7.16376e-07
AT2G39750	2044.09	1333.82	-0.6159	3.49563e-08	7.20237e-07
AT1G76400	5217.76	3533.27	-0.562427	3.49988e-08	7.20524e-07
AT5G20720	8122.93	5570.86	-0.544101	3.52453e-08	7.25005e-07
AT3G05150	1682.97	1094.45	-0.620797	3.56165e-08	7.32043e-07
AT1G68650	638.904	385.956	-0.727163	3.58042e-08	7.35299e-07
AT1G80240	5622.91	3709.04	-0.60027	3.61385e-08	7.41561e-07
AT3G26760	562.04	889.809	0.662822	3.62755e-08	7.43765e-07
AT1G65720	1219.76	811.767	-0.587459	3.67312e-08	7.52496e-07
AT5G11430	1235.49	1860.13	0.590326	3.71482e-08	7.6042e-07
AT3G44120	28.1948	97.0991	1.78403	3.72031e-08	7.6078e-07
AT3G11340	3140.81	5824.13	0.890906	3.72262e-08	7.6078e-07
AT5G43900	5516.49	3824.94	-0.528316	3.73655e-08	7.63008e-07
AT1G09710	128.376	265.306	1.04728	3.76811e-08	7.68828e-07
AT4G03820	544.697	306.222	-0.830878	3.77544e-08	7.697e-07
AT3G59760	5119.65	3519.99	-0.540476	3.91734e-08	7.97983e-07
AT4G27830	92.4853	331.714	1.84264	3.94068e-08	8.0209e-07
AT5G45550	2033.06	1335.97	-0.605758	3.94701e-08	8.02729e-07
AT4G22530	894.467	1376.1	0.621484	3.95728e-08	8.04169e-07
AT3G63250	2170.64	1420.05	-0.612183	3.96437e-08	8.0496e-07
AT1G50670	1878.01	1247.62	-0.590028	3.97985e-08	8.07451e-07
AT1G22440	2342.7	3476.8	0.569587	4.0162e-08	8.1417e-07
AT1G32050	3800.03	2573.16	-0.562474	4.05553e-08	8.21482e-07
AT5G23300	4402.84	2945.39	-0.579975	4.0825e-08	8.2628e-07
AT1G08880	2392.18	1613.21	-0.568389	4.12438e-08	8.34085e-07
AT3G22860	0.691617	26.2643	5.24698	4.15319e-08	8.39167e-07
AT1G70770	16899.4	11808.5	-0.517146	4.15617e-08	8.39167e-07
AT5G55290	1165.5	744.311	-0.646973	4.23389e-08	8.54174e-07
AT3G47700	936.754	578.651	-0.694975	4.2475e-08	8.56233e-07
AT5G43970	2249.48	1420.03	-0.663673	4.25334e-08	8.56724e-07
AT4G37940	287.817	142.314	-1.01608	4.32847e-08	8.71162e-07
AT3G25110	1780.48	1151.46	-0.628797	4.41854e-08	8.88578e-07
AT5G40830	1589.87	1024.81	-0.633554	4.50061e-08	9.04055e-07
AT1G33080	105.829	29.0606	-1.86459	4.50268e-08	9.04055e-07
AT5G57370	1156.84	720.303	-0.683516	4.51817e-08	9.06441e-07
AT5G09650	4152.5	2867.71	-0.53408	4.6099e-08	9.24109e-07
AT5G18360	91.9576	206.701	1.1685	4.61844e-08	9.25085e-07
AT2G43460	6779.01	4892.06	-0.470632	4.64708e-08	9.30081e-07
AT1G27435	1649.36	1093.48	-0.592982	4.66688e-08	9.33302e-07
AT3G11070	3431.96	2274.63	-0.593402	4.78598e-08	9.5636e-07
AT3G48030	602.365	346.078	-0.799543	4.79299e-08	9.57001e-07
AT1G68100	2014.77	1317.35	-0.612979	4.79934e-08	9.57511e-07
AT4G13440	275.01	139.294	-0.981355	4.80647e-08	9.58172e-07
AT4G08460	3110.02	4344.45	0.482248	4.90014e-08	9.76074e-07
AT5G55070	8755.41	6009.95	-0.542822	4.91576e-08	9.7841e-07
AT1G17860	4764.26	3435.37	-0.471786	4.92605e-08	9.79685e-07
AT3G05190	426.965	208.549	-1.03373	4.94617e-08	9.8291e-07
AT5G64350	4080.42	2871.91	-0.506708	5.04654e-08	1.00206e-06
AT5G13970	464.463	761.028	0.712387	5.06776e-08	1.00548e-06
AT4G22220	2071.61	1385.28	-0.580575	5.13179e-08	1.01739e-06
AT2G34050	846.617	510.685	-0.729274	5.1582e-08	1.02182e-06
AT4G00570	6671.04	4560.98	-0.548569	5.23483e-08	1.03618e-06
AT5G01820	1263.15	1901.58	0.590168	5.26407e-08	1.04115e-06
AT3G50950	108.892	237.516	1.12512	5.32949e-08	1.05327e-06
AT5G61220	758.275	436.631	-0.796305	5.33983e-08	1.05448e-06
AT4G15802	1488.01	984.884	-0.595361	5.37153e-08	1.05991e-06
AT4G31750	1052.79	679.328	-0.632033	5.44517e-08	1.0736e-06
AT4G16265	238.913	105.868	-1.17422	5.45838e-08	1.07536e-06
AT3G55350	660.612	382.66	-0.787738	5.46557e-08	1.07564e-06
AT3G24160	8152.21	5831.21	-0.483396	5.46835e-08	1.07564e-06
AT5G48460	666.332	402.398	-0.727617	5.51207e-08	1.0834e-06
AT5G65360	3747.69	2564.14	-0.547529	5.55817e-08	1.0916e-06
AT5G01430	625.768	367.094	-0.769478	5.66982e-08	1.1116e-06
AT1G75760	1176.01	730.237	-0.687462	5.67124e-08	1.1116e-06
AT1G53790	98.8809	222.241	1.16836	5.67325e-08	1.1116e-06
AT1G65700	358.25	191.28	-0.905282	6.01428e-08	1.17723e-06
AT4G02960	40.3056	117.572	1.54449	6.01753e-08	1.17723e-06
AT5G05270	7182.49	5152	-0.47935	6.02821e-08	1.1784e-06
AT5G39500	3955.03	2666.68	-0.568642	6.04071e-08	1.17993e-06
AT2G27530	18792.9	13310	-0.497676	6.08554e-08	1.18777e-06
AT1G13000	1442.2	929.217	-0.634179	6.09357e-08	1.18841e-06
AT2G38040	13677.7	9571.04	-0.515078	6.10434e-08	1.18959e-06
AT2G38610	1032.56	636.102	-0.6989	6.18003e-08	1.20328e-06
AT1G30550	560.441	316.982	-0.82216	6.18413e-08	1.20328e-06
AT1G18570	27.7471	116.345	2.068	6.22534e-08	1.21036e-06
AT5G59790	142.934	289.654	1.01899	6.27879e-08	1.21981e-06
AT1G72330	339.014	580.693	0.776433	6.37847e-08	1.23822e-06
AT1G07570	243.933	432.998	0.827872	6.45178e-08	1.25149e-06
AT1G34065	492.652	261.603	-0.913189	6.49022e-08	1.25797e-06
AT5G54810	5747.7	3896.75	-0.560715	6.53621e-08	1.26591e-06
AT5G26880	1466.52	2111.5	0.525871	6.57577e-08	1.2726e-06
AT5G08370	440.614	250.707	-0.813514	6.60983e-08	1.27821e-06
AT4G27450	59.6181	155.048	1.37889	6.62379e-08	1.27992e-06
AT3G07640	1117.86	701.497	-0.672228	6.67983e-08	1.28976e-06
AT2G22590	614.647	213.835	-1.52326	6.68649e-08	1.29006e-06
AT1G07750	2272.1	3351.69	0.560865	6.70007e-08	1.29169e-06
AT3G13980	62.2117	170.817	1.4572	6.79525e-08	1.30903e-06
AT5G34800	0.377015	23.8572	5.98366	6.83891e-08	1.31644e-06
AT1G64520	6970.05	4849.07	-0.523462	6.86088e-08	1.31966e-06
AT3G19930	1588.85	2591.02	0.705537	6.98707e-08	1.3429e-06
AT1G73230	12585	8905.06	-0.499007	7.05168e-08	1.35429e-06
AT5G20165	538.586	315.906	-0.769681	7.14355e-08	1.37089e-06
AT3G47380	323.935	568.268	0.810867	7.15069e-08	1.37121e-06
AT5G08060	6153.23	4243.8	-0.535986	7.1979e-08	1.37921e-06
AT3G14370	586.064	337.727	-0.795198	7.25098e-08	1.38833e-06
AT1G12160	1155.88	592.878	-0.963185	7.33817e-08	1.40395e-06
AT2G37270	14138.7	9747.44	-0.536556	7.35822e-08	1.40664e-06
AT1G15370	780.02	481.283	-0.696625	7.36336e-08	1.40664e-06
AT2G29330	47.597	158.307	1.73379	7.37107e-08	1.40704e-06
AT2G38010	889.866	517.3	-0.782586	7.40684e-08	1.4128e-06
AT5G15470	3063.96	2101.5	-0.543974	7.48649e-08	1.42691e-06
AT4G29960	1159.79	744.131	-0.640236	7.50869e-08	1.43006e-06
AT2G34770	2188.62	1496.83	-0.548109	7.53016e-08	1.43306e-06
AT2G20130	803.605	496.345	-0.695143	7.5713e-08	1.4398e-06
AT2G25670	6271.72	4390.86	-0.514359	7.61156e-08	1.44637e-06
AT2G20270	631.777	370.607	-0.769525	7.67631e-08	1.45702e-06
AT2G44520	2898.86	1945.97	-0.575	7.68334e-08	1.45702e-06
AT1G52360	10313.2	6979.22	-0.563359	7.68495e-08	1.45702e-06
AT3G21690	583.636	1084.63	0.894067	7.71576e-08	1.46176e-06
AT1G67750	1173.62	1728.61	0.558649	7.80295e-08	1.47716e-06
AT3G05570	366.611	195.184	-0.909414	7.81862e-08	1.47854e-06
AT3G53730	2685.75	1887.27	-0.509027	7.82199e-08	1.47854e-06
AT5G04800	12677	8928.38	-0.505744	7.88805e-08	1.48991e-06
AT3G56600	6.10365	44.9379	2.88019	7.9607e-08	1.50251e-06
AT5G40880	411.612	669.166	0.701079	8.13233e-08	1.53375e-06
AT1G26770	288.145	703.84	1.28845	8.14039e-08	1.53412e-06
AT1G29040	828.577	516.159	-0.682819	8.15196e-08	1.53515e-06
AT2G04700	338.209	178.406	-0.922745	8.22023e-08	1.54685e-06
AT1G42960	2874.17	1941.45	-0.56601	8.23059e-08	1.54765e-06
AT3G06030	1209.1	738.215	-0.711819	8.41042e-08	1.58028e-06
AT4G36750	1591.25	1074	-0.567168	8.41945e-08	1.5808e-06
AT1G31817	3024.66	2085.1	-0.536658	8.43096e-08	1.58178e-06
AT2G01470	3539.28	2414.38	-0.551802	8.48449e-08	1.59064e-06
AT3G03270	216.389	509.555	1.23561	8.58482e-08	1.60825e-06
AT4G32130	3692.39	2485.61	-0.570953	8.68162e-08	1.62517e-06
AT1G11482	47.0475	130.15	1.46799	8.7037e-08	1.6281e-06
AT1G08830	5756.03	8738.99	0.602392	8.71151e-08	1.62835e-06
AT1G64385	1043.44	656.621	-0.668214	8.77033e-08	1.63813e-06
AT1G80110	84.6174	191.808	1.18064	8.78437e-08	1.63953e-06
AT5G56980	1063.19	1907.05	0.842936	8.82696e-08	1.64626e-06
AT3G16760	2737.51	1855.77	-0.560849	8.94931e-08	1.66784e-06
AT4G11010	15247.4	10740	-0.50557	8.99764e-08	1.67561e-06
AT1G15000	403.917	645.807	0.677042	9.04298e-08	1.68281e-06
AT5G09830	341.017	179.844	-0.923099	9.10855e-08	1.69376e-06
AT4G37320	108.144	460.321	2.08969	9.1812e-08	1.70601e-06
AT3G13200	2436.98	1691.6	-0.526708	9.35961e-08	1.73788e-06
AT1G01720	1916.03	2763.3	0.528277	9.39339e-08	1.74286e-06
AT5G53070	1452.43	948.572	-0.614644	9.67315e-08	1.79345e-06
AT4G11220	1863.33	1259.55	-0.564973	9.89339e-08	1.83293e-06
AT3G06700	10847.8	7788.01	-0.478073	9.99073e-08	1.84961e-06
AT4G12550	298.906	57.2451	-2.38447	1.02386e-07	1.89411e-06
AT3G62220	626.483	362.55	-0.789095	1.04516e-07	1.93208e-06
AT1G19170	895.291	553.046	-0.694956	1.0472e-07	1.93444e-06
AT1G48610	1696.36	1105.94	-0.617171	1.05155e-07	1.94105e-06
AT1G48350	344.729	182.909	-0.914339	1.06647e-07	1.96715e-06
AT5G61820	2362.63	5990.59	1.3423	1.09758e-07	2.02227e-06
AT2G04390	5436.97	3556.76	-0.61224	1.09796e-07	2.02227e-06
AT1G54320	2702.03	1897.31	-0.51009	1.10912e-07	2.04133e-06
AT1G66880	431.933	700.296	0.697158	1.11521e-07	2.05105e-06
AT1G62580	204.998	377.239	0.879868	1.11821e-07	2.05493e-06
AT3G45980	4685.56	3163.91	-0.566516	1.11896e-07	2.05493e-06
AT1G48630	20586.3	13482.9	-0.610558	1.15928e-07	2.12743e-06
AT5G07440	9177.94	12961.5	0.497991	1.16417e-07	2.13486e-06
AT4G36900	88.4425	210.594	1.25166	1.16764e-07	2.13965e-06
AT1G48900	3903.88	2700.14	-0.531872	1.17272e-07	2.1474e-06
AT3G06720	5501.33	3841.45	-0.518129	1.17574e-07	2.15137e-06
AT5G18470	228.933	406.871	0.829649	1.17863e-07	2.15509e-06
AT5G54390	946.417	1410.6	0.575765	1.17983e-07	2.15572e-06
AT2G33570	1111.9	722.541	-0.621879	1.19124e-07	2.17499e-06
AT2G44040	1299.53	710.599	-0.870881	1.19959e-07	2.18864e-06
AT4G36420	2211.1	1472.01	-0.586979	1.20934e-07	2.20483e-06
AT2G36620	14669.5	10450.6	-0.489242	1.21992e-07	2.22115e-06
AT5G62340	4718.33	2984.34	-0.660862	1.22006e-07	2.22115e-06
AT5G12240	442.017	254.198	-0.798148	1.22643e-07	2.23115e-06
AT1G64440	2332.38	1578.43	-0.563316	1.25331e-07	2.27841e-06
AT3G49720	8478.75	5856.99	-0.533691	1.26174e-07	2.29206e-06
AT2G19830	1388.35	932.983	-0.573451	1.2718e-07	2.30869e-06
AT2G07776	58.1036	146.186	1.3311	1.2843e-07	2.32898e-06
AT4G01320	5209.94	3577.39	-0.542359	1.28483e-07	2.32898e-06
AT1G32440	2664.99	1810.53	-0.557721	1.29372e-07	2.34341e-06
AT2G43630	825.007	511.867	-0.688639	1.3129e-07	2.37643e-06
AT3G13845	299.007	154.024	-0.957019	1.31966e-07	2.38695e-06
AT5G62050	2409.96	1625.85	-0.567815	1.3251e-07	2.39507e-06
AT3G25495	108.96	236.637	1.11888	1.34126e-07	2.42254e-06
AT2G43940	767.49	475.221	-0.691551	1.344e-07	2.42576e-06
AT1G24360	8612.87	6041.35	-0.511624	1.34535e-07	2.42645e-06
AT1G77510	4544.95	3138.37	-0.53425	1.34634e-07	2.42649e-06
AT1G21310	80586.9	180000	1.15938	1.36803e-07	2.46382e-06
AT3G46560	2139.49	1436.78	-0.574421	1.37249e-07	2.4701e-06
AT1G18960	0	20.3093	Inf	1.39636e-07	2.51072e-06
AT5G38140	72.1027	167.977	1.22014	1.39706e-07	2.51072e-06
AT1G48030	5623.52	3882.56	-0.534465	1.40565e-07	2.52435e-06
AT3G49080	4812.28	3337.47	-0.527964	1.43398e-07	2.5734e-06
AT5G43690	3.98504	39.9672	3.32615	1.44803e-07	2.59677e-06
AT2G30000	230.644	106.17	-1.11929	1.45539e-07	2.60809e-06
AT2G22795	5649.08	4101.51	-0.461861	1.464e-07	2.62167e-06
AT1G34130	5689.91	3653.42	-0.639159	1.49514e-07	2.67553e-06
AT1G11860	6883.45	4834.83	-0.509667	1.50367e-07	2.68887e-06
AT1G78870	1688.46	1129.22	-0.580375	1.5057e-07	2.6906e-06
AT1G80340	192.797	80.9443	-1.25208	1.51404e-07	2.70358e-06
AT3G55630	8.49957	50.2807	2.56454	1.53642e-07	2.7416e-06
AT3G10660	2316.88	1585.11	-0.5476	1.5444e-07	2.75389e-06
AT1G22840	8072	5719.68	-0.496992	1.55371e-07	2.76853e-06
AT3G46400	176.753	81.9015	-1.10977	1.55703e-07	2.77248e-06
AT1G01540	2168.17	1456.76	-0.573707	1.60675e-07	2.859e-06
AT1G30130	1914.55	1276.86	-0.584405	1.61118e-07	2.86485e-06
AT2G43490	2346.22	1598.83	-0.55332	1.64402e-07	2.92118e-06
AT4G36760	4232.57	2950.99	-0.520335	1.65471e-07	2.93659e-06
AT5G46160	888.373	549.818	-0.692212	1.65503e-07	2.93659e-06
AT5G53230	0.710267	24.631	5.11597	1.67717e-07	2.97379e-06
AT1G78380	18856.5	33853.2	0.844226	1.69605e-07	3.00514e-06
AT3G13065	74.5714	176.378	1.24198	1.70747e-07	3.02325e-06
AT1G33420	401.178	642.915	0.680384	1.7348e-07	3.06948e-06
AT1G53708	208.667	374.573	0.844045	1.76303e-07	3.11725e-06
AT5G26260	17507.6	24346.9	0.475755	1.8012e-07	3.18251e-06
AT2G36170	5416.25	3833.39	-0.498675	1.8355e-07	3.24083e-06
AT4G06744	499.674	1505.65	1.59133	1.84341e-07	3.25252e-06
AT1G05894	17.5132	73.6849	2.07293	1.85542e-07	3.27125e-06
AT2G17190	3707.48	2560.66	-0.533924	1.85663e-07	3.27125e-06
AT4G34265	1713.14	1146.22	-0.579759	1.87381e-07	3.29922e-06
AT2G21440	3065.72	2076.41	-0.562134	1.88596e-07	3.31829e-06
AT1G62380	798.953	3061.4	1.93801	1.90202e-07	3.3442e-06
AT3G07170	1429.36	940.658	-0.60363	1.91096e-07	3.35758e-06
AT4G27230	2263.72	1560.29	-0.536887	1.93948e-07	3.40531e-06
AT2G33730	4651.96	6397.76	0.459729	1.95917e-07	3.43749e-06
AT5G22020	1390.97	931.214	-0.578908	1.98011e-07	3.47182e-06
AT4G14342	708.772	436.07	-0.70076	1.9914e-07	3.48894e-06
AT1G28670	452.054	734.472	0.700214	1.99265e-07	3.48894e-06
AT1G26550	2582.23	1808.34	-0.513954	2.00908e-07	3.51525e-06
AT2G29050	1275.45	814.57	-0.6469	2.03886e-07	3.56489e-06
AT2G20710	694.807	1031.22	0.569669	2.04346e-07	3.57045e-06
AT2G36460	841.042	1910.72	1.18387	2.07732e-07	3.6271e-06
AT5G52840	7574.14	5330.31	-0.506862	2.09309e-07	3.65211e-06
AT2G34470	3601.23	2465.19	-0.546794	2.11089e-07	3.68061e-06
AT5G06970	5445.11	3799.6	-0.519114	2.11256e-07	3.68096e-06
AT3G06040	3294	2206.36	-0.578176	2.11697e-07	3.68611e-06
AT2G21160	16408.2	11752.9	-0.481405	2.12747e-07	3.70183e-06
AT3G15400	57.6197	139.287	1.27343	2.13146e-07	3.70621e-06
AT3G04920	10270.4	7405.11	-0.471896	2.15415e-07	3.74308e-06
AT3G22230	9611.08	6911.47	-0.475706	2.16334e-07	3.75646e-06
AT1G03440	152.523	293.221	0.942965	2.16697e-07	3.76016e-06
AT5G63000	675.118	403.408	-0.742899	2.18104e-07	3.78198e-06
AT1G57620	1336.79	876.364	-0.609166	2.20105e-07	3.81405e-06
AT1G75780	13799.7	8505.21	-0.698221	2.20588e-07	3.81978e-06
AT5G47980	212.173	393.331	0.890501	2.23569e-07	3.86874e-06
AT4G02940	6546.62	9087.62	0.473153	2.28209e-07	3.94631e-06
AT5G51450	325.014	548.695	0.755503	2.30791e-07	3.98823e-06
AT4G33140	836.553	519.397	-0.687619	2.3181e-07	4.0031e-06
AT4G34135	1990.99	3492.19	0.810649	2.36699e-07	4.08471e-06
AT5G20500	4223.15	2986.54	-0.499845	2.37262e-07	4.09164e-06
AT1G13210	2286.96	1595.53	-0.519395	2.37536e-07	4.09355e-06
AT4G30260	1803.08	1217.32	-0.566761	2.39194e-07	4.11931e-06
AT3G18980	254.778	445.853	0.807327	2.41384e-07	4.15418e-06
AT1G60780	7891.03	5546.11	-0.508738	2.43203e-07	4.18263e-06
AT1G49900	2.58316	31.7499	3.61954	2.45111e-07	4.21256e-06
AT2G43330	554.418	331.735	-0.740944	2.4636e-07	4.23114e-06
AT2G21410	4139.69	2920.34	-0.503389	2.48752e-07	4.26931e-06
AT3G16850	3351.86	2322.72	-0.529143	2.55713e-07	4.3839e-06
AT1G19750	21.3662	78.498	1.87733	2.55777e-07	4.3839e-06
AT3G16780	11145.9	7925.24	-0.491992	2.56173e-07	4.38771e-06
AT2G30050	7221.72	4396.74	-0.715908	2.5841e-07	4.42301e-06
AT4G36430	20.0647	505.09	4.65381	2.61381e-07	4.47082e-06
AT4G35880	889.392	557.733	-0.673246	2.63418e-07	4.50261e-06
AT4G37830	5296.13	3785	-0.484646	2.63907e-07	4.50791e-06
AT2G21190	1285.25	836.479	-0.61965	2.65144e-07	4.52596e-06
AT1G17880	8147.21	5832.76	-0.482126	2.65497e-07	4.52892e-06
AT5G13450	10141.1	7342.02	-0.465961	2.68675e-07	4.58003e-06
AT1G66410	5672.51	4137.41	-0.455258	2.74506e-07	4.67158e-06
AT1G15125	14.3697	62.6076	2.12331	2.74549e-07	4.67158e-06
AT5G04870	4104.48	2868.97	-0.516666	2.74602e-07	4.67158e-06
AT5G48412	193.158	455.435	1.23746	2.75207e-07	4.6787e-06
AT5G42150	2380.51	1612.14	-0.562287	2.81356e-07	4.78001e-06
AT5G42770	353.772	190.034	-0.896564	2.87741e-07	4.88519e-06
AT5G58740	584.876	360.111	-0.69969	2.91364e-07	4.94337e-06
AT1G15290	1564.5	1013	-0.627063	2.92555e-07	4.96023e-06
AT2G38750	1547.23	896.555	-0.787227	2.99242e-07	5.0702e-06
AT3G57330	3673.67	2603.37	-0.496842	2.99987e-07	5.07941e-06
AT2G30260	1479.82	988.905	-0.581515	3.0079e-07	5.08958e-06
AT2G20750	3630.98	5039.95	0.47305	3.05329e-07	5.16291e-06
AT5G10560	2440.03	1666.46	-0.550105	3.06025e-07	5.17121e-06
AT5G23155	5.48738	42.4958	2.95313	3.07897e-07	5.19935e-06
AT2G35930	673.816	1034.91	0.619085	3.10298e-07	5.23638e-06
AT5G64030	5304.56	3697.77	-0.520579	3.11484e-07	5.25288e-06
AT1G65230	17.4435	75.3115	2.11018	3.12027e-07	5.25852e-06
AT4G22320	1099.55	717.552	-0.615758	3.12994e-07	5.27128e-06
AT5G53560	6630.4	4770.3	-0.475018	3.15151e-07	5.30406e-06
AT1G09750	1671.02	766.429	-1.12451	3.16954e-07	5.33084e-06
AT4G00440	1319.57	896.516	-0.557669	3.17396e-07	5.33154e-06
AT4G26940	4820.06	3414.98	-0.497174	3.17419e-07	5.33154e-06
AT5G25190	20.883	77.3668	1.88939	3.17937e-07	5.33667e-06
AT3G56340	18815.6	12674.8	-0.569963	3.18838e-07	5.34824e-06
AT1G74970	355.242	184.23	-0.947298	3.20882e-07	5.37893e-06
AT4G13720	1866.26	1245.42	-0.58352	3.2202e-07	5.39442e-06
AT4G37370	57.5088	142.816	1.3123	3.23157e-07	5.40987e-06
AT4G12650	20175.9	14184.3	-0.508343	3.24016e-07	5.42065e-06
ATMG00020	806.815	1500.47	0.895105	3.26402e-07	5.45573e-06
AT3G56510	924.033	600.855	-0.620929	3.26547e-07	5.45573e-06
AT4G00370	2178.36	1467.04	-0.570334	3.27161e-07	5.46238e-06
AT5G17780	227.127	424.146	0.90106	3.27837e-07	5.47004e-06
AT3G19490	1927.17	1306.32	-0.560983	3.32393e-07	5.54238e-06
AT3G26830	26.3639	91.5929	1.79667	3.35914e-07	5.59738e-06
AT4G30910	607.257	910.675	0.58463	3.3747e-07	5.6196e-06
AT1G16650	281.908	480.016	0.767861	3.41846e-07	5.6887e-06
AT1G56330	10645.9	7736.58	-0.460526	3.42298e-07	5.69246e-06
AT5G47190	305.999	157.402	-0.959073	3.43428e-07	5.70748e-06
AT1G48140	553.28	336.794	-0.716144	3.51639e-07	5.84008e-06
AT1G66270	43907.8	60977.1	0.473792	3.55318e-07	5.89355e-06
AT1G66610	0.377015	21.119	5.80778	3.55715e-07	5.89355e-06
AT5G18840	452.545	235.469	-0.942521	3.55764e-07	5.89355e-06
AT3G62060	511.572	295.354	-0.792492	3.55794e-07	5.89355e-06
AT2G20585	891.525	559.401	-0.672393	3.566e-07	5.903e-06
AT4G23630	12538.1	8927.08	-0.490057	3.56834e-07	5.90301e-06
AT3G15980	7051.45	4963.39	-0.506592	3.58868e-07	5.9302e-06
AT5G07960	1229.88	807.097	-0.607703	3.58949e-07	5.9302e-06
AT1G52300	12691.3	9229.6	-0.459501	3.61427e-07	5.96722e-06
AT3G60860	5469.74	3892.25	-0.490867	3.62046e-07	5.97352e-06
AT5G23250	3608.65	2421.77	-0.575396	3.64401e-07	6.00845e-06
AT5G03970	200.171	356.527	0.832782	3.6797e-07	6.06331e-06
AT3G04710	1740.95	1168.19	-0.575602	3.7138e-07	6.11551e-06
AT1G75900	0	19.1552	Inf	3.74221e-07	6.15826e-06
AT5G60770	146.767	55.7542	-1.39638	3.84607e-07	6.32305e-06
AT1G12390	498.794	297.765	-0.744271	3.84737e-07	6.32305e-06
AT3G13860	4848.23	3385.16	-0.518233	3.85437e-07	6.33042e-06
AT5G17000	233.809	426.168	0.86609	3.90179e-07	6.40413e-06
AT5G53250	2807.03	1384.08	-1.02011	3.91902e-07	6.42822e-06
AT3G54366	257.829	479.853	0.896176	3.94753e-07	6.47076e-06
AT3G04780	1904.59	1311.01	-0.538808	3.9699e-07	6.50319e-06
AT3G10090	752.783	477.508	-0.65671	3.97629e-07	6.50944e-06
AT1G53780	900.748	1324.93	0.556725	3.98427e-07	6.51825e-06
AT1G43800	22.5708	79.3943	1.81458	4.01965e-07	6.57187e-06
AT1G20260	11147.1	8213.63	-0.440581	4.07537e-07	6.65863e-06
AT2G46540	1172.23	798.501	-0.55389	4.07887e-07	6.66004e-06
AT1G74030	12614.4	8935.16	-0.497511	4.09563e-07	6.68307e-06
AT3G61560	1245.55	847.215	-0.55598	4.16781e-07	6.79313e-06
AT2G31140	823.199	524.469	-0.650385	4.16847e-07	6.79313e-06
AT5G19690	15763.9	10613.6	-0.570708	4.18575e-07	6.81686e-06
AT4G31877	3.90398	36.2658	3.21559	4.2024e-07	6.83956e-06
AT1G04630	1862.4	1273.94	-0.547859	4.20932e-07	6.8464e-06
AT5G61840	2410.32	1644.4	-0.551664	4.23153e-07	6.87807e-06
AT1G06200	1238.21	790.329	-0.647727	4.23717e-07	6.8828e-06
AT1G50060	2837.89	4064.28	0.518182	4.27622e-07	6.94176e-06
AT5G61890	1.50806	25.404	4.07429	4.28019e-07	6.94372e-06
AT5G21990	2339.47	1638.68	-0.513648	4.32989e-07	7.01983e-06
AT1G35115	1184.96	1713.45	0.532063	4.37e-07	7.0803e-06
AT4G08240	468.47	267.432	-0.808785	4.37319e-07	7.08081e-06
AT5G64230	43.6575	123.784	1.50353	4.37594e-07	7.08081e-06
AT1G79075	441.791	231.61	-0.931666	4.40966e-07	7.13079e-06
AT2G28690	4.28099	39.0963	3.19102	4.41443e-07	7.13393e-06
AT2G14890	58967.3	42045.7	-0.487955	4.43471e-07	7.1621e-06
AT4G35890	6729.78	4722.51	-0.511006	4.43969e-07	7.16501e-06
AT3G62110	764.345	477.909	-0.677488	4.4422e-07	7.16501e-06
AT2G43160	12954.6	9208.24	-0.492466	4.44876e-07	7.16813e-06
AT2G37050	1872.96	1278.65	-0.550696	4.44983e-07	7.16813e-06
AT1G21680	157.473	398.978	1.34121	4.46569e-07	7.18908e-06
AT2G30460	854.084	528.939	-0.691276	4.47557e-07	7.20038e-06
AT4G05380	0	20.1133	Inf	4.5553e-07	7.32397e-06
AT2G44790	10548.3	22707.8	1.10618	4.56891e-07	7.34116e-06
AT3G24715	623.036	383.777	-0.699047	4.59313e-07	7.37536e-06
AT5G56810	0	17.7473	Inf	4.60312e-07	7.3867e-06
AT2G26100	677.458	410.596	-0.722411	4.6125e-07	7.39705e-06
AT3G07570	2144.57	1540.72	-0.477086	4.63733e-07	7.43213e-06
AT2G39960	2583.28	1780.64	-0.536808	4.68907e-07	7.51026e-06
AT3G12520	106.758	212.981	0.996381	4.69518e-07	7.51527e-06
AT3G23660	4114.14	2877.94	-0.515553	4.73037e-07	7.56679e-06
AT4G11420	18442.5	13130.3	-0.490127	4.74915e-07	7.59201e-06
AT1G18600	600.342	361.176	-0.733084	4.7582e-07	7.59914e-06
AT5G27600	1389.92	2011.96	0.533596	4.75965e-07	7.59914e-06
AT2G05220	7489.46	4634.1	-0.692572	4.80552e-07	7.66752e-06
AT3G54520	15.684	66.3278	2.08032	4.81589e-07	7.6792e-06
AT5G47050	306.339	522.192	0.76945	4.82931e-07	7.69572e-06
AT3G06180	433.853	248.87	-0.801812	4.85966e-07	7.73919e-06
AT3G51580	1887.44	1268.29	-0.573548	4.8675e-07	7.74677e-06
AT3G27220	227.628	390.016	0.776855	5.02365e-07	7.99023e-06
AT4G20210	102.628	31.2415	-1.71589	5.02777e-07	7.99174e-06
AT1G15140	1460.57	976.652	-0.580615	5.04953e-07	8.02127e-06
AT3G17611	283.878	469.32	0.725301	5.0627e-07	8.03711e-06
AT5G27640	10777.1	7690.14	-0.486892	5.07943e-07	8.05859e-06
AT1G63940	9828.56	7183.97	-0.452198	5.26299e-07	8.34455e-06
AT3G60500	1917.29	1296.87	-0.564026	5.27087e-07	8.3518e-06
AT3G22950	1072.93	713.948	-0.587658	5.28984e-07	8.37658e-06
AT4G36880	690.095	1056.38	0.614263	5.31966e-07	8.4185e-06
AT2G38960	1118.53	727.995	-0.619607	5.33317e-07	8.43458e-06
AT1G13300	558.181	344.539	-0.696067	5.36524e-07	8.47998e-06
AT3G25220	2734.28	1920.88	-0.509391	5.38922e-07	8.51253e-06
AT4G11210	1445.86	638.871	-1.17833	5.43929e-07	8.58623e-06
AT2G20760	12322.4	9016.92	-0.45058	5.54954e-07	8.75478e-06
AT5G17980	346.089	557.163	0.686956	5.55474e-07	8.7575e-06
AT1G32375	2.50782	31.1189	3.63329	5.55849e-07	8.75793e-06
AT4G03560	5573.38	4001.77	-0.477913	5.68263e-07	8.94791e-06
AT5G37790	2229.34	1540	-0.533688	5.71974e-07	9.00073e-06
AT1G48830	6108.14	4382.15	-0.479095	5.73438e-07	9.01813e-06
AT3G47836	518.934	320.697	-0.694342	5.79002e-07	9.09895e-06
AT1G71410	3231.13	2236.12	-0.531044	5.793e-07	9.09895e-06
AT3G17300	1099.94	718.984	-0.613396	5.8286e-07	9.14391e-06
AT4G16240	1.50806	25.8382	4.09874	5.82889e-07	9.14391e-06
AT2G37120	866.633	563.244	-0.62166	5.86355e-07	9.19255e-06
AT5G58060	2030.46	1374.18	-0.563237	5.87664e-07	9.20735e-06
AT2G21250	3302.17	2263.16	-0.545072	5.88198e-07	9.20998e-06
AT2G04305	1131.82	752.657	-0.588579	5.91936e-07	9.26275e-06
AT4G30610	1566.05	2216.44	0.501118	5.93523e-07	9.28182e-06
AT2G19720	483.033	287.761	-0.74725	5.95616e-07	9.30877e-06
AT3G62790	1359.78	946.346	-0.522931	5.96841e-07	9.32173e-06
AT1G07980	434.62	257.412	-0.755679	5.97186e-07	9.32173e-06
AT2G17250	3188.25	2225.35	-0.518729	6.00966e-07	9.37468e-06
AT2G33060	74.6988	167.486	1.16488	6.01323e-07	9.37468e-06
AT2G44290	20.0031	165.257	3.04642	6.01879e-07	9.37755e-06
AT2G04650	919.041	604.88	-0.60348	6.10681e-07	9.50303e-06
AT1G65060	2765.7	1759.63	-0.652375	6.10774e-07	9.50303e-06
AT5G43460	3727.84	2607.13	-0.515879	6.11066e-07	9.50303e-06
AT3G53370	355.028	202.811	-0.807801	6.13186e-07	9.53012e-06
AT1G21720	3230	2256.13	-0.517684	6.17259e-07	9.58751e-06
AT1G08480	2407.66	1710.16	-0.493496	6.20698e-07	9.63497e-06
AT3G02090	31719.6	22871.8	-0.471802	6.21194e-07	9.63674e-06
AT3G54960	16766.6	12146.2	-0.465079	6.22539e-07	9.65165e-06
AT5G13520	4208.32	2734.16	-0.622148	6.2655e-07	9.70721e-06
AT1G49760	20262.6	14384.3	-0.494328	6.26893e-07	9.70721e-06
AT4G00030	460.93	715.824	0.635058	6.32316e-07	9.78516e-06
AT2G38823	33.6897	105.952	1.65303	6.35225e-07	9.82414e-06
AT5G04160	1472.24	999.81	-0.558285	6.38358e-07	9.86653e-06
AT5G45380	194.657	399.592	1.03759	6.40072e-07	9.88695e-06
AT5G59460	397.569	226.301	-0.812964	6.50534e-07	1.00403e-05
AT5G49480	2451.51	4536.77	0.887995	6.508e-07	1.00403e-05
AT4G35630	6875.16	9511.63	0.468299	6.60211e-07	1.01793e-05
AT5G41950	5800.77	4062.76	-0.513783	6.75781e-07	1.0413e-05
AT4G29310	566.26	871.378	0.621834	6.77053e-07	1.04262e-05
AT2G31260	968.074	1426.71	0.559506	6.80898e-07	1.0479e-05
AT4G14980	205.963	360.677	0.808319	6.85262e-07	1.05397e-05
AT3G16110	1683.96	1138.11	-0.565221	6.87185e-07	1.05628e-05
AT5G60640	10828.2	7763.01	-0.480098	6.99985e-07	1.0753e-05
AT4G02620	2483.9	1815.23	-0.452452	7.03746e-07	1.08042e-05
AT1G04690	6892.24	4805.81	-0.520193	7.09776e-07	1.08902e-05
AT2G39900	2690.27	1904.53	-0.498315	7.15804e-07	1.09738e-05
AT1G07080	1772.95	1191.84	-0.572963	7.16096e-07	1.09738e-05
AT1G22730	1646.26	1115.07	-0.562064	7.17365e-07	1.09865e-05
AT5G54560	3.98504	33.5153	3.07215	7.19485e-07	1.10123e-05
AT2G37080	2794.13	1925.73	-0.536992	7.20781e-07	1.10254e-05
AT5G10920	2719.45	1885.35	-0.528486	7.21862e-07	1.10352e-05
AT5G54920	990.709	639.159	-0.632287	7.228e-07	1.10429e-05
AT5G41060	866.71	554.743	-0.643731	7.3036e-07	1.11516e-05
AT5G10010	3551.2	2486.75	-0.514048	7.41176e-07	1.13099e-05
AT5G05900	359.954	580.2	0.68874	7.44637e-07	1.13558e-05
AT1G28660	82.6534	184.782	1.16067	7.47893e-07	1.13986e-05
AT5G06800	592.142	984.988	0.734164	7.49653e-07	1.14185e-05
AT1G80570	76.9961	214.319	1.47691	7.5836e-07	1.15441e-05
AT3G60770	15643.3	11341.1	-0.463976	7.59265e-07	1.15509e-05
AT2G15090	9.69049	49.5265	2.35356	7.60376e-07	1.15608e-05
AT5G21150	6.01613	41.4454	2.7843	7.65619e-07	1.16335e-05
AT3G26010	3.88533	34.1169	3.13438	7.6757e-07	1.16561e-05
AT5G26710	7281.01	5216.52	-0.481051	7.7142e-07	1.17075e-05
AT1G01800	1487.71	998.809	-0.574814	7.7467e-07	1.17498e-05
AT1G62500	320.477	164.409	-0.962928	7.76095e-07	1.17629e-05
AT5G19570	471.013	287.017	-0.714631	7.76466e-07	1.17629e-05
AT1G26340	746.875	448.022	-0.737297	7.79704e-07	1.18048e-05
AT5G04830	1636.87	1148.75	-0.510873	7.90672e-07	1.19637e-05
AT5G24710	8425.32	5766.37	-0.547069	7.94893e-07	1.20118e-05
AT1G27450	8865.63	6429.16	-0.463594	7.94915e-07	1.20118e-05
AT5G02760	38.3022	147.266	1.94293	7.95725e-07	1.20118e-05
AT5G65430	6510.67	4820.9	-0.433503	7.95759e-07	1.20118e-05
AT5G45275	589.065	354.986	-0.730666	8.02448e-07	1.21055e-05
AT3G56800	5166.55	3785.26	-0.448809	8.03547e-07	1.21115e-05
AT5G10130	5734.31	4077.46	-0.491951	8.03808e-07	1.21115e-05
AT5G43630	1226.08	1781.26	0.538841	8.08829e-07	1.21798e-05
AT1G09410	61.3744	144.634	1.2367	8.10615e-07	1.21994e-05
AT5G14240	2473.26	1711.38	-0.531256	8.17063e-07	1.22891e-05
AT5G53950	7.14717	41.1452	2.52528	8.19003e-07	1.2311e-05
AT2G31910	21.6313	76.3114	1.81878	8.36478e-07	1.25661e-05
AT1G64660	1321.54	2910.47	1.13904	8.41348e-07	1.26318e-05
AT2G38340	5.98455	41.8241	2.80502	8.43822e-07	1.26614e-05
AT2G47840	1074.59	1533.7	0.513222	8.51313e-07	1.27661e-05
AT4G30160	5864.7	4314.73	-0.442786	8.52752e-07	1.27801e-05
AT1G78770	857.48	533.685	-0.684114	8.5583e-07	1.28186e-05
AT1G18070	7888.85	5738.66	-0.459102	8.59198e-07	1.28614e-05
AT3G60070	123.885	263.659	1.08967	8.61952e-07	1.2895e-05
AT2G43780	704.942	455.618	-0.62968	8.73078e-07	1.30537e-05
AT4G36980	1310.89	1895.97	0.532392	8.74043e-07	1.30603e-05
AT1G27660	456.44	264.873	-0.785123	8.78118e-07	1.31134e-05
AT5G39600	1004.88	659.362	-0.607875	8.80626e-07	1.31431e-05
AT2G40850	59.2346	139.27	1.23337	8.8814e-07	1.32474e-05
AT1G27020	20.4726	217.376	3.40843	9.08279e-07	1.35398e-05
AT3G47620	490.54	295.388	-0.731758	9.14869e-07	1.36299e-05
AT1G02720	981.913	651.273	-0.592334	9.41704e-07	1.40214e-05
AT1G16920	2959.99	2003.82	-0.562837	9.48963e-07	1.41212e-05
AT3G04600	2889.71	2046.77	-0.497578	9.50688e-07	1.41385e-05
AT4G14600	337.348	182.107	-0.889453	9.56738e-07	1.422e-05
AT5G39890	41.6093	108.693	1.38529	9.57579e-07	1.42241e-05
AT4G15470	5266.78	3820.81	-0.463044	9.58448e-07	1.42287e-05
AT5G43760	2083.54	2914.76	0.48434	9.60447e-07	1.42499e-05
AT2G42600	883.541	569.272	-0.634179	9.69474e-07	1.43754e-05
AT2G41470	1.0751	23.9046	4.47475	9.80949e-07	1.4537e-05
AT4G25740	10177.2	7018.66	-0.536068	9.95589e-07	1.47453e-05
AT2G24020	281.885	149.987	-0.910265	9.97978e-07	1.47719e-05
AT5G46900	5443.53	2964.05	-0.876971	1.00497e-06	1.48666e-05
AT5G49510	2745.67	1934.84	-0.504944	1.03194e-06	1.52568e-05
AT5G66480	28.8158	87.0134	1.59438	1.04189e-06	1.53948e-05
AT5G06940	485.622	283.489	-0.77654	1.06133e-06	1.56729e-05
AT4G31430	1795.07	2528.13	0.49403	1.06461e-06	1.5712e-05
AT5G09570	45.101	116.257	1.36608	1.06808e-06	1.5754e-05
AT3G45030	5305.46	3781.54	-0.488501	1.07485e-06	1.58446e-05
AT5G19090	2841.08	4037.7	0.507096	1.07709e-06	1.58683e-05
AT3G12580	455.262	1073.5	1.23755	1.07951e-06	1.58947e-05
AT2G23050	2483.81	3414.56	0.459144	1.08523e-06	1.59695e-05
AT2G42740	1737.8	1194.59	-0.540751	1.08602e-06	1.59718e-05
AT2G40600	599.553	364.185	-0.719216	1.09332e-06	1.60699e-05
AT3G03960	17855.5	11885.5	-0.587169	1.10489e-06	1.62304e-05
AT4G29350	11518.8	8652.19	-0.412857	1.1081e-06	1.6268e-05
AT1G28710	317.426	519.726	0.711328	1.11581e-06	1.63717e-05
AT4G39955	805.46	1155.93	0.521176	1.11688e-06	1.63778e-05
AT5G36890	1567.27	1061.02	-0.562808	1.11801e-06	1.6385e-05
AT1G23190	12863.2	9479.26	-0.440403	1.13243e-06	1.65866e-05
AT1G31300	1262.91	852.343	-0.56725	1.13517e-06	1.66171e-05
AT3G25910	1369.23	1966.3	0.522115	1.1496e-06	1.68185e-05
AT1G58410	106.966	220.005	1.04038	1.16738e-06	1.70687e-05
AT5G36880	10536.1	7582.08	-0.47467	1.17238e-06	1.71318e-05
AT3G07410	336.154	183.466	-0.873607	1.17996e-06	1.72326e-05
AT3G16770	115.547	221.576	0.939316	1.18078e-06	1.72345e-05
AT2G15290	1313.5	876.016	-0.584389	1.18367e-06	1.72667e-05
AT3G07420	237.101	408.32	0.784202	1.18436e-06	1.72669e-05
AT4G00238	769.585	1134.86	0.560363	1.19505e-06	1.74126e-05
AT1G47310	490.204	304.006	-0.689282	1.19655e-06	1.74244e-05
AT3G44620	451.13	266.793	-0.757823	1.20278e-06	1.7505e-05
AT5G10430	21979.8	15321.4	-0.520625	1.20783e-06	1.75683e-05
AT2G37700	593.222	942.831	0.668428	1.20873e-06	1.75712e-05
AT3G53480	11014.7	14929.1	0.438703	1.22473e-06	1.77936e-05
AT3G58210	9.6055	50.177	2.38509	1.2275e-06	1.78236e-05
AT1G29880	6607.77	4748.7	-0.476631	1.23453e-06	1.79153e-05
AT2G43445	34.6794	99.8096	1.5251	1.238e-06	1.79552e-05
AT1G47710	1236.19	851.332	-0.538107	1.24215e-06	1.8005e-05
AT3G10260	645.889	425.3	-0.602806	1.24317e-06	1.80095e-05
AT4G17040	1522.77	1048.76	-0.538015	1.25325e-06	1.81423e-05
AT2G03760	735.329	1478.39	1.00756	1.25378e-06	1.81423e-05
AT3G15395	197.154	95.4896	-1.04591	1.2617e-06	1.82375e-05
AT3G02870	862.028	551.808	-0.643567	1.26181e-06	1.82375e-05
AT4G36660	752.498	486.597	-0.628958	1.26973e-06	1.83415e-05
AT4G03420	107.094	251.166	1.22977	1.27806e-06	1.84513e-05
AT1G20575	1075.62	702.796	-0.613984	1.30631e-06	1.88484e-05
AT5G24400	2781.36	1973.42	-0.495092	1.30837e-06	1.88672e-05
AT5G46050	79.195	240.976	1.60541	1.31722e-06	1.89839e-05
AT4G01050	150.863	276.199	0.872464	1.32332e-06	1.90609e-05
AT2G43950	895.237	580.668	-0.624556	1.32646e-06	1.90953e-05
AT3G50000	3467.13	2448.66	-0.501751	1.33746e-06	1.92426e-05
AT5G42790	7072.27	5099.27	-0.471882	1.34661e-06	1.93632e-05
AT3G09390	90.5295	272.233	1.58838	1.35012e-06	1.94025e-05
AT2G16570	1324.48	1861.16	0.490782	1.35151e-06	1.94114e-05
AT1G09810	311.897	510.086	0.709672	1.36473e-06	1.9581e-05
AT5G14050	3230.74	4432.96	0.456405	1.36486e-06	1.9581e-05
AT5G51810	213.919	364.399	0.768453	1.37577e-06	1.97261e-05
AT5G55730	2515.5	1737.93	-0.53348	1.38361e-06	1.98272e-05
AT5G03540	2406.45	1704.32	-0.497711	1.38469e-06	1.98315e-05
AT5G64670	2496.31	1750.85	-0.511745	1.39676e-06	1.9993e-05
AT3G29635	52.6768	129.156	1.29387	1.40711e-06	2.01296e-05
AT5G55990	569.557	359.179	-0.665137	1.41902e-06	2.02885e-05
AT3G01800	1156.86	783.359	-0.562467	1.42659e-06	2.03852e-05
AT5G57110	6519.54	4828.69	-0.433137	1.43016e-06	2.04131e-05
AT3G05280	2751.78	1915.54	-0.522611	1.43017e-06	2.04131e-05
AT2G45260	882.952	1280.85	0.536697	1.43175e-06	2.04242e-05
AT5G16560	849.072	1230.17	0.534899	1.43367e-06	2.04399e-05
AT2G32590	665.919	417.072	-0.675049	1.43505e-06	2.04481e-05
AT3G25920	465.619	279.972	-0.733868	1.46144e-06	2.08122e-05
AT2G37990	4641.65	3354.28	-0.468635	1.4686e-06	2.09025e-05
AT1G74250	1777.7	2465.01	0.471578	1.47629e-06	2.1e-05
AT1G33810	273.955	146.231	-0.905691	1.50145e-06	2.13459e-05
AT4G35470	1101.06	735.669	-0.581766	1.50748e-06	2.14195e-05
AT2G39780	2753.15	1968.01	-0.484348	1.51501e-06	2.15143e-05
AT3G56070	5448.19	7361.95	0.434312	1.51749e-06	2.15374e-05
AT2G42910	2947.26	2082.6	-0.50099	1.52025e-06	2.15644e-05
AT1G63000	15958.6	11634.5	-0.45593	1.52203e-06	2.15775e-05
AT5G54830	1911.36	1312.75	-0.54201	1.52433e-06	2.15902e-05
AT1G53240	39221.6	28475.1	-0.461946	1.52464e-06	2.15902e-05
AT1G27595	1926.29	2766.64	0.522314	1.52709e-06	2.16127e-05
AT5G58710	3769.49	2688.24	-0.487707	1.53901e-06	2.17692e-05
AT3G16270	2413.65	1712.08	-0.49546	1.5498e-06	2.19096e-05
AT5G12170	323.178	749.678	1.21394	1.55426e-06	2.19602e-05
AT5G26670	504.455	302.714	-0.736771	1.5627e-06	2.20619e-05
AT5G58640	1753.96	1193.18	-0.555801	1.56321e-06	2.20619e-05
AT1G11430	951.73	613.614	-0.63322	1.57589e-06	2.22225e-05
AT2G18690	98.9032	253.402	1.35734	1.57635e-06	2.22225e-05
AT4G19700	117.353	239.232	1.02756	1.58571e-06	2.23419e-05
AT3G12390	8092.58	5846.38	-0.469058	1.60016e-06	2.25329e-05
AT2G41380	381.288	1322.47	1.79428	1.62023e-06	2.28027e-05
AT5G21170	1184.33	799.015	-0.567782	1.63494e-06	2.29969e-05
AT1G78560	1572.25	1055.27	-0.575216	1.63837e-06	2.30251e-05
AT5G44720	1008.79	674.636	-0.580438	1.63877e-06	2.30251e-05
AT3G26060	148.657	61.7899	-1.26655	1.64376e-06	2.30822e-05
AT5G45130	1280.57	901.72	-0.506038	1.65025e-06	2.31605e-05
AT1G11200	688.57	436.193	-0.658637	1.65375e-06	2.31967e-05
AT5G10720	1220.12	819.669	-0.573914	1.66284e-06	2.33113e-05
AT5G47490	3839.38	2710.02	-0.502566	1.66964e-06	2.33935e-05
AT3G53230	626.499	1641.59	1.38971	1.68899e-06	2.36515e-05
AT5G59450	677.064	1026.47	0.600322	1.69376e-06	2.37051e-05
AT5G16210	3568.03	2563.67	-0.476918	1.70368e-06	2.38114e-05
AT3G30122	239.548	400.033	0.739806	1.70388e-06	2.38114e-05
AT1G44835	1927.06	1335.31	-0.529221	1.70419e-06	2.38114e-05
AT3G57410	4368.9	3223.35	-0.43871	1.70516e-06	2.38117e-05
AT3G15840	0.358365	19.2499	5.74727	1.71822e-06	2.39808e-05
AT1G33240	5250.76	3880.28	-0.436363	1.72071e-06	2.40023e-05
AT2G25940	22.0894	76.8884	1.79941	1.73178e-06	2.41432e-05
AT1G62330	2242.19	1598.48	-0.488204	1.74218e-06	2.42748e-05
AT5G53280	468.348	281.803	-0.732897	1.75583e-06	2.44515e-05
AT2G40620	3579.61	2539.94	-0.495011	1.76323e-06	2.4541e-05
AT1G74560	4594.26	3359.29	-0.451676	1.77767e-06	2.47282e-05
AT5G49890	1978.52	1392.01	-0.50725	1.79155e-06	2.49076e-05
AT4G38540	64.9043	236.426	1.865	1.79409e-06	2.49291e-05
AT1G32520	15.08	58.774	1.96255	1.7958e-06	2.49392e-05
AT3G46490	96.3677	34.4596	-1.48364	1.8114e-06	2.51419e-05
AT3G15710	1331.64	893.388	-0.575849	1.81242e-06	2.51422e-05
AT5G06250	13.0313	54.9273	2.07555	1.81417e-06	2.51526e-05
AT2G17560	4458.71	3255.24	-0.45386	1.83103e-06	2.53724e-05
AT2G29060	32.9339	99.2822	1.59196	1.8321e-06	2.53733e-05
AT2G43130	995.296	639.272	-0.638696	1.83638e-06	2.54185e-05
AT3G55360	4881.22	3334.09	-0.54995	1.83753e-06	2.54205e-05
AT1G48070	106.019	39.9094	-1.40952	1.83995e-06	2.54362e-05
AT5G02740	2982.76	2098.91	-0.50701	1.84068e-06	2.54362e-05
AT3G54770	4202.03	2988.3	-0.49176	1.85572e-06	2.56128e-05
AT4G25360	1960.67	1359.71	-0.528051	1.85616e-06	2.56128e-05
AT5G35700	3332.2	2388.84	-0.480168	1.85652e-06	2.56128e-05
AT5G54750	2145.89	1482.9	-0.533152	1.85806e-06	2.56201e-05
AT3G46080	28.8839	89.6929	1.63473	1.86356e-06	2.5672e-05
AT2G34340	107.943	222.054	1.04064	1.86386e-06	2.5672e-05
AT5G51470	343.951	191.93	-0.841623	1.86506e-06	2.56743e-05
AT2G30980	3447.95	2432.29	-0.503422	1.8865e-06	2.59553e-05
AT1G66760	321.234	512.661	0.674381	1.9092e-06	2.62533e-05
AT5G03390	54.7517	127.559	1.22019	1.91105e-06	2.62644e-05
AT1G20030	280.853	155.278	-0.854963	1.91536e-06	2.63093e-05
AT2G15030	19.0212	67.1424	1.81961	1.92645e-06	2.64371e-05
AT2G05300	117.043	223.515	0.933336	1.92677e-06	2.64371e-05
AT2G35880	3073.38	2244.41	-0.453488	1.95116e-06	2.67573e-05
AT4G14230	722.334	477.971	-0.595745	1.95379e-06	2.67787e-05
AT5G66052	36.2312	100.922	1.47794	1.97439e-06	2.70464e-05
AT1G19600	1311.26	1828.06	0.479362	1.97796e-06	2.70805e-05
AT4G30500	384.092	221.657	-0.793124	1.99607e-06	2.73136e-05
AT5G40920	58.9703	137.858	1.22512	2.00496e-06	2.74204e-05
AT1G46768	3.78487	37.8769	3.323	2.02685e-06	2.77046e-05
AT4G00430	5093.51	3672.45	-0.471918	2.03636e-06	2.78196e-05
AT5G11230	2001.36	2844.53	0.507213	2.03972e-06	2.78503e-05
AT5G08610	2017.88	2789.83	0.467334	2.04128e-06	2.78566e-05
AT2G21580	9969.25	7278.21	-0.453901	2.0471e-06	2.79209e-05
AT3G15950	22057.9	29895.7	0.438642	2.05662e-06	2.80355e-05
AT1G12050	2053.28	1421.41	-0.530606	2.08189e-06	2.83647e-05
AT5G05780	7885.42	5657.44	-0.479038	2.10481e-06	2.86614e-05
AT4G36105	7.45531	41.9694	2.493	2.10737e-06	2.86676e-05
AT1G33600	28.5133	90.2486	1.66227	2.10755e-06	2.86676e-05
AT1G21480	738.815	477.773	-0.628887	2.10903e-06	2.86723e-05
AT2G18730	1075.11	749.331	-0.520809	2.11223e-06	2.86986e-05
AT5G02230	316.192	711.718	1.1705	2.11324e-06	2.86986e-05
AT2G26240	1032.14	695.242	-0.570051	2.11746e-06	2.87404e-05
AT4G29190	59.0836	138.298	1.22695	2.14011e-06	2.90322e-05
AT2G34840	707.885	447.062	-0.663039	2.14635e-06	2.91011e-05
AT1G70350	456.341	276.848	-0.721015	2.16259e-06	2.93055e-05
AT1G72340	1087.01	717.267	-0.599788	2.17841e-06	2.9504e-05
AT5G53650	555.51	356.051	-0.641731	2.18878e-06	2.96285e-05
AT2G03120	6768.87	4845.67	-0.482219	2.19513e-06	2.96986e-05
AT4G18020	982.053	1403.55	0.515204	2.19946e-06	2.97411e-05
AT5G08040	963.005	669.354	-0.524773	2.25104e-06	3.04223e-05
AT4G32605	1467.95	908.009	-0.693024	2.26908e-06	3.06496e-05
AT3G49010	39457.2	28587.9	-0.464885	2.27706e-06	3.07409e-05
AT4G18170	2.18103	28.1227	3.68865	2.28163e-06	3.07861e-05
AT5G07390	44.4991	155.937	1.80912	2.31477e-06	3.12165e-05
AT3G14080	648.562	412.393	-0.653224	2.31678e-06	3.1227e-05
AT5G35360	16566	11539.3	-0.521667	2.33009e-06	3.13895e-05
AT1G75580	44.2598	112.758	1.34916	2.34451e-06	3.15668e-05
AT2G31670	3043.28	2009.16	-0.599032	2.3737e-06	3.19428e-05
AT1G72830	146	275.523	0.916201	2.38588e-06	3.20895e-05
AT3G46820	684.164	437.203	-0.646039	2.38798e-06	3.21007e-05
AT2G15390	1048.98	602.331	-0.800362	2.40572e-06	3.23166e-05
AT4G27440	21.6288	74.4945	1.78418	2.40661e-06	3.23166e-05
AT5G24930	1161.58	1663.28	0.517942	2.41987e-06	3.24773e-05
AT3G47800	891.891	1424.38	0.675399	2.42369e-06	3.25113e-05
AT5G05340	2.18749	33.8751	3.95288	2.4792e-06	3.32382e-05
AT3G19210	466.208	706.939	0.600612	2.48853e-06	3.33455e-05
AT4G02230	6086.83	4426.08	-0.459663	2.49247e-06	3.33806e-05
AT3G23080	371.59	594.691	0.678429	2.50476e-06	3.35273e-05
AT1G29418	942.277	1360.85	0.530288	2.51095e-06	3.35923e-05
AT1G56045	3040.93	1750.43	-0.796804	2.51583e-06	3.36253e-05
AT5G58620	511.847	1098.64	1.10193	2.51743e-06	3.36253e-05
AT2G47730	41434.5	57853.8	0.481579	2.51743e-06	3.36253e-05
AT1G50640	1508.9	2159.07	0.516918	2.52572e-06	3.37088e-05
AT5G36950	989.176	651.475	-0.602518	2.52635e-06	3.37088e-05
AT1G10950	12856.4	9341.92	-0.460696	2.53503e-06	3.38067e-05
AT1G61770	4295.01	3087.79	-0.476088	2.54851e-06	3.39684e-05
AT2G04550	433.643	261.473	-0.729846	2.55426e-06	3.4027e-05
AT5G35770	96.9757	188.536	0.959142	2.55665e-06	3.40408e-05
AT3G50760	441.378	684.047	0.632081	2.56807e-06	3.41749e-05
AT5G66760	32246.9	23430	-0.460806	2.5799e-06	3.43141e-05
AT2G42900	153.735	67.2926	-1.19192	2.58749e-06	3.43969e-05
AT1G16700	3650.45	2637.67	-0.468811	2.59689e-06	3.45037e-05
AT2G33620	329.222	177.042	-0.894968	2.60438e-06	3.4585e-05
AT4G15393	140.52	264.755	0.913885	2.61423e-06	3.46975e-05
AT5G35940	2101.89	1457.88	-0.527813	2.62005e-06	3.47564e-05
AT1G02050	310.4	496.534	0.677763	2.62558e-06	3.48114e-05
AT2G34040	3272.65	2326.5	-0.492298	2.62894e-06	3.48376e-05
AT3G06600	109.923	40.5264	-1.43955	2.66384e-06	3.52815e-05
AT3G18165	2001.71	1418.07	-0.497305	2.67267e-06	3.53798e-05
AT5G04590	14961.7	19635.2	0.392171	2.67718e-06	3.54041e-05
AT3G45440	47.9854	117.041	1.28635	2.67732e-06	3.54041e-05
AT1G09390	187.063	88.9421	-1.07259	2.68376e-06	3.54707e-05
AT2G30500	1675.76	2664.92	0.669281	2.68714e-06	3.54968e-05
AT1G65200	21.5179	73.1553	1.76542	2.69326e-06	3.5559e-05
AT5G12280	4.45138	35.0317	2.97634	2.72395e-06	3.59453e-05
AT5G48010	1175.27	2556.66	1.12127	2.72889e-06	3.59916e-05
AT1G24050	4373.28	3199.21	-0.450999	2.74474e-06	3.61816e-05
AT1G13020	4054.06	2930.85	-0.46805	2.75246e-06	3.62624e-05
AT4G31720	1219.08	833.538	-0.548469	2.75374e-06	3.62624e-05
AT5G46590	29.2868	90.1672	1.62235	2.77339e-06	3.6502e-05
AT5G65170	135.598	257.288	0.92405	2.78104e-06	3.65836e-05
AT2G20480	88.647	29.3217	-1.5961	2.78482e-06	3.66142e-05
AT2G19180	268.194	151.552	-0.823464	2.80219e-06	3.68234e-05
AT1G30080	298.167	490.254	0.717406	2.80684e-06	3.68653e-05
AT2G33800	631.391	389.795	-0.69582	2.81622e-06	3.69691e-05
AT4G16190	1303.98	2736.8	1.06957	2.82148e-06	3.70189e-05
AT4G39830	75.0274	163.931	1.1276	2.8301e-06	3.71126e-05
AT5G22360	805.002	553.565	-0.540239	2.84245e-06	3.72551e-05
AT2G20470	21.6751	72.033	1.73262	2.84879e-06	3.73188e-05
AT4G15955	409.507	232.16	-0.818771	2.8556e-06	3.73886e-05
AT1G15210	19278.5	13801.9	-0.482124	2.86188e-06	3.74514e-05
AT4G05450	731.964	479.3	-0.610844	2.88911e-06	3.7788e-05
AT3G44200	3717.48	2647.84	-0.48951	2.8915e-06	3.77996e-05
AT4G15000	17896.5	13426.9	-0.414548	2.90736e-06	3.79873e-05
AT2G43480	877.861	582.312	-0.592202	2.98312e-06	3.8957e-05
AT3G15534	2.11861	27.0004	3.67179	3.02326e-06	3.94606e-05
AT1G07830	1877.05	1329.48	-0.497597	3.03549e-06	3.95998e-05
AT5G08530	17549.1	12802	-0.455032	3.04002e-06	3.96384e-05
AT4G04340	1904.79	1333.58	-0.514323	3.0512e-06	3.97635e-05
AT5G59380	757.738	445.482	-0.766332	3.05278e-06	3.97635e-05
AT5G16590	7477.32	5535.53	-0.433798	3.07364e-06	4.00146e-05
AT4G38710	8283.67	5379.81	-0.622716	3.08251e-06	4.01092e-05
AT5G04900	71.8968	154.61	1.10464	3.08582e-06	4.01315e-05
AT1G09200	4449.98	3260.31	-0.448789	3.08934e-06	4.01566e-05
AT2G04520	2181.75	1576.71	-0.468567	3.09537e-06	4.02143e-05
AT3G58630	553.199	340.762	-0.699034	3.13071e-06	4.06524e-05
AT1G23970	188.058	322.216	0.776846	3.13976e-06	4.0749e-05
AT5G49190	75.6914	156.166	1.04488	3.16826e-06	4.10975e-05
AT1G21880	2159.55	1514.65	-0.511746	3.17597e-06	4.11764e-05
AT5G56150	1024.62	636.271	-0.687379	3.19254e-06	4.137e-05
AT3G28480	583.005	368.489	-0.661887	3.19998e-06	4.1445e-05
AT3G02150	1.37677	23.0827	4.06745	3.20616e-06	4.14953e-05
AT5G47550	54.746	135.037	1.30253	3.20716e-06	4.14953e-05
AT1G13560	4844.46	3389.15	-0.515412	3.23706e-06	4.18607e-05
AT1G58440	2538.16	1811.35	-0.486716	3.25342e-06	4.20384e-05
AT3G01930	1971.12	1381.14	-0.513151	3.25415e-06	4.20384e-05
AT4G00050	48.5709	119.78	1.30223	3.26471e-06	4.21533e-05
AT3G07040	11.3528	52.4706	2.20846	3.30328e-06	4.26295e-05
AT3G11800	2407.99	1745.01	-0.4646	3.34129e-06	4.30979e-05
AT2G26355	187.841	333.48	0.828086	3.34898e-06	4.3175e-05
AT5G11770	12022.7	8776.69	-0.454011	3.3718e-06	4.34468e-05
AT3G20820	564.782	344.121	-0.714778	3.38386e-06	4.35799e-05
AT3G27280	3613.68	2571.32	-0.490956	3.38558e-06	4.35799e-05
AT5G63890	2747.07	1959.29	-0.487566	3.3975e-06	4.37109e-05
AT4G27970	197.516	350.191	0.826171	3.40126e-06	4.3737e-05
AT1G68690	1054.78	700.907	-0.589648	3.40584e-06	4.37735e-05
AT3G09735	722.676	496.586	-0.541305	3.42128e-06	4.39494e-05
AT5G27660	917.296	1773.69	0.951291	3.47704e-06	4.4643e-05
AT1G79010	4560.61	3367.23	-0.437663	3.48429e-06	4.47133e-05
AT1G44960	1091.96	721.339	-0.598172	3.49014e-06	4.47655e-05
AT4G08040	16.6336	88.9589	2.41904	3.50075e-06	4.48787e-05
AT2G38220	0	15.8749	Inf	3.55917e-06	4.56045e-05
AT1G77610	3302.13	2347.29	-0.492399	3.57105e-06	4.57334e-05
AT2G39390	7542.96	5615.15	-0.425806	3.5761e-06	4.57748e-05
AT5G53140	8577.8	6293.43	-0.44676	3.59334e-06	4.59721e-05
AT5G10350	1980.17	1407.4	-0.492588	3.59956e-06	4.60283e-05
AT2G04630	1368.92	960.465	-0.511238	3.61202e-06	4.61642e-05
AT2G07711	417.112	675.969	0.696524	3.63059e-06	4.6378e-05
AT5G38630	1585.95	1101.32	-0.526113	3.63803e-06	4.64495e-05
AT1G29310	7323.31	5052.01	-0.535641	3.71177e-06	4.73669e-05
AT5G05690	1452.93	994.761	-0.546539	3.72561e-06	4.75195e-05
AT3G61010	469.919	712.879	0.601245	3.74457e-06	4.77371e-05
AT5G11750	806.71	531.022	-0.603279	3.75503e-06	4.78462e-05
AT2G32690	1.84131	24.494	3.73362	3.76526e-06	4.79523e-05
AT3G28700	890.591	582.941	-0.611413	3.81238e-06	4.85278e-05
AT3G25860	10189.3	7021.17	-0.537266	3.90195e-06	4.96429e-05
AT1G14620	2217.1	1541.47	-0.524364	3.90603e-06	4.96698e-05
AT5G61170	20662.6	14259.3	-0.535119	3.91004e-06	4.96956e-05
AT3G56130	3420.07	2436.89	-0.488982	3.91623e-06	4.97491e-05
AT5G16130	22673.1	16680.6	-0.442809	3.92037e-06	4.97767e-05
AT3G53520	4362.74	3145.29	-0.472042	3.96345e-06	5.02982e-05
AT3G22790	4422.04	2753.33	-0.683537	3.98358e-06	5.05282e-05
AT1G34360	924.026	608.417	-0.602873	3.98787e-06	5.05572e-05
AT3G56490	2487.52	1750.21	-0.507185	4.00493e-06	5.07479e-05
AT1G53210	5328.92	4096.68	-0.379387	4.04885e-06	5.12787e-05
AT4G30570	50.4147	121.871	1.27344	4.0826e-06	5.168e-05
AT2G32520	1964.87	1393.36	-0.495867	4.08626e-06	5.17004e-05
AT1G29195	170.146	305.106	0.842538	4.10782e-06	5.1933e-05
AT5G61370	198.064	341.134	0.784374	4.10876e-06	5.1933e-05
AT5G24670	997.328	1389.83	0.478772	4.13818e-06	5.22785e-05
AT1G21910	177.647	312.915	0.81676	4.14689e-06	5.23622e-05
AT3G46010	1838.34	1340.56	-0.455566	4.14954e-06	5.23694e-05
AT1G19580	1608.05	1106.07	-0.53986	4.17489e-06	5.2663e-05
AT4G33200	1501.7	2088.4	0.475801	4.22662e-06	5.32888e-05
AT2G28720	246.51	140.61	-0.809947	4.2655e-06	5.37522e-05
[truncated: 4,182 more rows]
