# Supplementary material for: Identification of factors required for m6A mRNA methylation in Arabidopsis reveals a role for the conserved E3 ubiquitin ligase HAKAI
Source: New Phytol. 2017 May 15;215(1):157–72. doi: 10.1111/nph.14586 (PMC5488176; doi:10.1111/nph.14586)
Supplement: Supplementary file 4 — Table S4 Summary of gene ontology (GO) analysis of genes misexpressed in the vir‐1 mutants. [file NPH-215-157-s004.xlsx]

## Sheet: Table S4
Table S4 Summary of Gene Ontology (GO) analysis of genes misexpressed in the vir-1 mutants. GO terms of biological processes (P), molecular function (F), and cellular component (C) associated with vir-1 root tip transcriptome as determined by the AgriGO analysis output.
GO ID	Term type	GO term	P value	FDR
GO:0009987	P	cellular process	9e-19	1.4e-15
GO:0050896	P	response to stimulus	8e-16	6.1e-13
GO:0033036	P	macromolecule localization	8.2e-15	4.2e-12
GO:0008152	P	metabolic process	7.2e-13	2.8e-10
GO:0034641	P	cellular nitrogen compound metabolic process	1.2e-12	3.8e-10
GO:0051179	P	localization	1.5e-10	3.8e-08
GO:0051234	P	establishment of localization	3.5e-10	7.8e-08
GO:0006810	P	transport	4.8e-10	9.4e-08
GO:0010035	P	response to inorganic substance	7.9e-10	1.4e-07
GO:0032501	P	multicellular organismal process	1.5e-09	2.3e-07
GO:0006950	P	response to stress	2.5e-09	3.4e-07
GO:0042221	P	response to chemical stimulus	3.8e-09	4.9e-07
GO:0007275	P	multicellular organismal development	6.3e-09	7.4e-07
GO:0044262	P	cellular carbohydrate metabolic process	6.8e-09	7.5e-07
GO:0044237	P	cellular metabolic process	8.9e-09	9.2e-07
GO:0044238	P	primary metabolic process	1.4e-08	1.4e-06
GO:0043412	P	macromolecule modification	1.5e-08	1.4e-06
GO:0051641	P	cellular localization	3.9e-08	3.3e-06
GO:0043687	P	post-translational protein modification	7.8e-08	6.3e-06
GO:0006464	P	protein modification process	1.2e-07	9.1e-06
GO:0009628	P	response to abiotic stimulus	2.2e-07	1.6e-05
GO:0051649	P	establishment of localization in cell	3.3e-07	2.3e-05
GO:0006793	P	phosphorus metabolic process	8.6e-07	5.8e-05
GO:0006796	P	phosphate metabolic process	9.2e-07	5.9e-05
GO:0032502	P	developmental process	9.8e-07	6e-05
GO:0044085	P	cellular component biogenesis	1e-06	6e-05
GO:0046907	P	intracellular transport	1.4e-06	8.2e-05
GO:0006807	P	nitrogen compound metabolic process	2.2e-06	0.00012
GO:0048856	P	anatomical structure development	2.4e-06	0.00013
GO:0016310	P	phosphorylation	3.2e-06	0.00016
GO:0003006	P	reproductive developmental process	5.1e-06	0.00025
GO:0006468	P	protein amino acid phosphorylation	6.2e-06	0.0003
GO:0051716	P	cellular response to stimulus	9.7e-06	0.00046
GO:0010033	P	response to organic substance	1.1e-05	0.00048
GO:0065007	P	biological regulation	1.4e-05	0.00063
GO:0006139	P	nucleobase, nucleoside, nucleotide and nucleic acid metabolic process	1.7e-05	0.00073
GO:0070727	P	cellular macromolecule localization	3.5e-05	0.0015
GO:0015031	P	protein transport	4e-05	0.0016
GO:0045184	P	establishment of protein localization	4e-05	0.0016
GO:0008104	P	protein localization	4.4e-05	0.0017
GO:0006461	P	protein complex assembly	5.5e-05	0.002
GO:0070271	P	protein complex biogenesis	5.5e-05	0.002
GO:0065008	P	regulation of biological quality	5.8e-05	0.0021
GO:0006996	P	organelle organization	7.1e-05	0.0025
GO:0044248	P	cellular catabolic process	7.2e-05	0.0025
GO:0051704	P	multi-organism process	7.8e-05	0.0026
GO:0018130	P	heterocycle biosynthetic process	0.00013	0.0041
GO:0007167	P	enzyme linked receptor protein signaling pathway	0.00014	0.0041
GO:0007169	P	transmembrane receptor protein tyrosine kinase signaling pathway	0.00014	0.0041
GO:0043933	P	macromolecular complex subunit organization	0.00014	0.0041
GO:0034613	P	cellular protein localization	0.00014	0.0041
GO:0016043	P	cellular component organization	0.00014	0.0042
GO:0022414	P	reproductive process	0.00016	0.0046
GO:0010154	P	fruit development	0.00016	0.0046
GO:0065003	P	macromolecular complex assembly	0.00019	0.0052
GO:0048316	P	seed development	0.00019	0.0053
GO:0022607	P	cellular component assembly	0.0002	0.0055
GO:0043170	P	macromolecule metabolic process	0.00021	0.0055
GO:0007049	P	cell cycle	0.00021	0.0055
GO:0006886	P	intracellular protein transport	0.00022	0.0056
GO:0007166	P	cell surface receptor linked signaling pathway	0.00023	0.0058
GO:0007242	P	intracellular signaling cascade	0.00029	0.0071
GO:0009725	P	response to hormone stimulus	0.00029	0.0071
GO:0009719	P	response to endogenous stimulus	0.00033	0.0078
GO:0010038	P	response to metal ion	0.00034	0.008
GO:0000003	P	reproduction	0.00036	0.0084
GO:0040007	P	growth	0.00037	0.0085
GO:0009607	P	response to biotic stimulus	0.00038	0.0085
GO:0044260	P	cellular macromolecule metabolic process	0.00038	0.0085
GO:0051707	P	response to other organism	0.00046	0.01
GO:0034637	P	cellular carbohydrate biosynthetic process	0.00052	0.011
GO:0048731	P	system development	0.00056	0.012
GO:0048513	P	organ development	0.00059	0.013
GO:0006970	P	response to osmotic stress	0.00072	0.015
GO:0048608	P	reproductive structure development	0.00073	0.015
GO:0006259	P	DNA metabolic process	0.00075	0.015
GO:0046686	P	response to cadmium ion	0.00078	0.016
GO:0006629	P	lipid metabolic process	0.00083	0.016
GO:0009416	P	response to light stimulus	0.00086	0.017
GO:0022402	P	cell cycle process	0.00092	0.018
GO:0006457	P	protein folding	0.00093	0.018
GO:0009793	P	embryonic development ending in seed dormancy	0.00094	0.018
GO:0044265	P	cellular macromolecule catabolic process	0.00094	0.018
GO:0009314	P	response to radiation	0.00097	0.018
GO:0008361	P	regulation of cell size	0.001	0.018
GO:0009651	P	response to salt stress	0.001	0.019
GO:0016049	P	cell growth	0.0011	0.02
GO:0090066	P	regulation of anatomical structure size	0.0012	0.02
GO:0016051	P	carbohydrate biosynthetic process	0.0012	0.02
GO:0032535	P	regulation of cellular component size	0.0012	0.02
GO:0005975	P	carbohydrate metabolic process	0.0014	0.023
GO:0050789	P	regulation of biological process	0.0016	0.026
GO:0048589	P	developmental growth	0.0017	0.028
GO:0016192	P	vesicle-mediated transport	0.0017	0.028
GO:0070887	P	cellular response to chemical stimulus	0.0019	0.03
GO:0009790	P	embryonic development	0.0019	0.031
GO:0009743	P	response to carbohydrate stimulus	0.002	0.031
GO:0006082	P	organic acid metabolic process	0.0021	0.033
GO:0043436	P	oxoacid metabolic process	0.0022	0.034
GO:0019752	P	carboxylic acid metabolic process	0.0022	0.034
GO:0042180	P	cellular ketone metabolic process	0.0027	0.042
GO:0046394	P	carboxylic acid biosynthetic process	0.0028	0.042
GO:0016053	P	organic acid biosynthetic process	0.0028	0.042
GO:0009266	P	response to temperature stimulus	0.003	0.044
GO:0006260	P	DNA replication	0.0031	0.045
GO:0003824	F	catalytic activity	8e-43	6e-40
GO:0016740	F	transferase activity	5.2e-18	2e-15
GO:0005488	F	binding	1.4e-16	3.6e-14
GO:0000166	F	nucleotide binding	7.6e-14	1.4e-11
GO:0005515	F	protein binding	1.6e-12	2.4e-10
GO:0017076	F	purine nucleotide binding	1.4e-11	1.8e-09
GO:0032555	F	purine ribonucleotide binding	5.2e-11	4.9e-09
GO:0032553	F	ribonucleotide binding	5.2e-11	4.9e-09
GO:0016818	F	hydrolase activity, acting on acid anhydrides, in phosphorus-containing anhydrides	1.2e-10	8.9e-09
GO:0016462	F	pyrophosphatase activity	1.2e-10	8.9e-09
GO:0016817	F	hydrolase activity, acting on acid anhydrides	1.3e-10	8.9e-09
GO:0016787	F	hydrolase activity	1.5e-10	9.2e-09
GO:0017111	F	nucleoside-triphosphatase activity	1.6e-10	9.2e-09
GO:0001883	F	purine nucleoside binding	2e-10	9.4e-09
GO:0001882	F	nucleoside binding	2e-10	9.4e-09
GO:0030554	F	adenyl nucleotide binding	2e-10	9.4e-09
GO:0032559	F	adenyl ribonucleotide binding	6.7e-10	3e-08
GO:0005524	F	ATP binding	7.8e-10	3.3e-08
GO:0016772	F	transferase activity, transferring phosphorus-containing groups	8.6e-10	3.4e-08
GO:0005215	F	transporter activity	4e-09	1.5e-07
GO:0016301	F	kinase activity	8.2e-09	2.9e-07
GO:0005198	F	structural molecule activity	4.1e-07	1.4e-05
GO:0016887	F	ATPase activity	4.5e-07	1.4e-05
GO:0016491	F	oxidoreductase activity	4.6e-07	1.4e-05
GO:0022857	F	transmembrane transporter activity	6.6e-07	2e-05
GO:0016757	F	transferase activity, transferring glycosyl groups	1.7e-06	4.8e-05
GO:0022892	F	substrate-specific transporter activity	2.1e-06	5.9e-05
GO:0016773	F	phosphotransferase activity, alcohol group as acceptor	2.6e-06	7e-05
GO:0004672	F	protein kinase activity	4e-06	0.0001
GO:0003735	F	structural constituent of ribosome	7.7e-06	0.00019
GO:0043167	F	ion binding	1.1e-05	0.00025
GO:0043169	F	cation binding	1.1e-05	0.00025
GO:0046872	F	metal ion binding	1.1e-05	0.00025
GO:0004674	F	protein serine/threonine kinase activity	1.4e-05	0.00031
GO:0022891	F	substrate-specific transmembrane transporter activity	2e-05	0.00043
GO:0042623	F	ATPase activity, coupled	2.3e-05	0.00048
GO:0008194	F	UDP-glycosyltransferase activity	3.7e-05	0.00076
GO:0046914	F	transition metal ion binding	4.8e-05	0.00096
GO:0022804	F	active transmembrane transporter activity	5.2e-05	0.001
GO:0016758	F	transferase activity, transferring hexosyl groups	0.00017	0.0031
GO:0015399	F	primary active transmembrane transporter activity	0.00032	0.0058
GO:0015405	F	P-P-bond-hydrolysis-driven transmembrane transporter activity	0.00035	0.0062
GO:0016853	F	isomerase activity	0.00049	0.0085
GO:0004386	F	helicase activity	0.00069	0.012
GO:0008270	F	zinc ion binding	0.00073	0.012
GO:0015075	F	ion transmembrane transporter activity	0.00076	0.012
GO:0046527	F	glucosyltransferase activity	0.0019	0.03
GO:0005342	F	organic acid transmembrane transporter activity	0.0021	0.032
GO:0046943	F	carboxylic acid transmembrane transporter activity	0.0021	0.032
GO:0042626	F	ATPase activity, coupled to transmembrane movement of substances	0.0024	0.036
GO:0043492	F	ATPase activity, coupled to movement of substances	0.0024	0.036
GO:0035251	F	UDP-glucosyltransferase activity	0.0025	0.036
GO:0016820	F	hydrolase activity, acting on acid anhydrides, catalyzing transmembrane movement of substances	0.0026	0.036
GO:0003774	F	motor activity	0.0029	0.04
GO:0005623	C	cell	1.5e-86	2.4e-84
GO:0044464	C	cell part	1.5e-86	2.4e-84
GO:0005622	C	intracellular	3.2e-67	3.4e-65
GO:0044424	C	intracellular part	1.6e-64	1.3e-62
GO:0043229	C	intracellular organelle	1.2e-57	7.3e-56
GO:0043226	C	organelle	1.9e-57	1e-55
GO:0005737	C	cytoplasm	3.3e-56	1.5e-54
GO:0044444	C	cytoplasmic part	8e-54	3.2e-52
GO:0043227	C	membrane-bounded organelle	1.6e-53	5.5e-52
GO:0043231	C	intracellular membrane-bounded organelle	3.5e-53	1.1e-51
GO:0016020	C	membrane	5.1e-47	1.5e-45
GO:0005886	C	plasma membrane	3.4e-35	8.9e-34
GO:0009536	C	plastid	1.7e-26	4.2e-25
GO:0009507	C	chloroplast	1.1e-25	2.5e-24
GO:0044422	C	organelle part	5.2e-23	1.1e-21
GO:0044446	C	intracellular organelle part	5.7e-23	1.1e-21
GO:0032991	C	macromolecular complex	1.3e-13	2.3e-12
GO:0043232	C	intracellular non-membrane-bounded organelle	2e-12	3.4e-11
GO:0043228	C	non-membrane-bounded organelle	2e-12	3.4e-11
GO:0044434	C	chloroplast part	1.6e-09	2.6e-08
GO:0005739	C	mitochondrion	1.9e-09	2.8e-08
GO:0044435	C	plastid part	4.6e-09	6.6e-08
GO:0031967	C	organelle envelope	5.2e-09	6.9e-08
GO:0031975	C	envelope	5.2e-09	6.9e-08
GO:0005773	C	vacuole	6.8e-09	8.6e-08
GO:0043234	C	protein complex	8.9e-09	1.1e-07
GO:0031090	C	organelle membrane	3.1e-08	3.7e-07
GO:0044425	C	membrane part	3.3e-08	3.7e-07
GO:0005634	C	nucleus	3.5e-08	3.8e-07
GO:0030312	C	external encapsulating structure	1.2e-06	1.2e-05
GO:0005618	C	cell wall	1.7e-06	1.7e-05
GO:0031974	C	membrane-enclosed lumen	2.1e-06	2.1e-05
GO:0070013	C	intracellular organelle lumen	2.5e-06	2.3e-05
GO:0043233	C	organelle lumen	2.5e-06	2.3e-05
GO:0005730	C	nucleolus	2.6e-06	2.3e-05
GO:0044428	C	nuclear part	3.3e-06	2.9e-05
GO:0005840	C	ribosome	3.6e-06	3.1e-05
GO:0030529	C	ribonucleoprotein complex	6e-06	5e-05
GO:0031224	C	intrinsic to membrane	2.9e-05	0.00024
GO:0031981	C	nuclear lumen	3e-05	0.00024
GO:0005783	C	endoplasmic reticulum	3.1e-05	0.00024
GO:0009941	C	chloroplast envelope	4e-05	0.0003
GO:0009532	C	plastid stroma	4.6e-05	0.00034
GO:0009570	C	chloroplast stroma	5e-05	0.00036
GO:0044429	C	mitochondrial part	5.9e-05	0.00041
GO:0009579	C	thylakoid	5.9e-05	0.00041
GO:0005829	C	cytosol	7.6e-05	0.00051
GO:0005740	C	mitochondrial envelope	0.00012	0.00078
GO:0009526	C	plastid envelope	0.00012	0.00078
GO:0022626	C	cytosolic ribosome	0.00012	0.00078
GO:0033279	C	ribosomal subunit	0.00019	0.0012
GO:0009534	C	chloroplast thylakoid	0.00022	0.0014
GO:0031966	C	mitochondrial membrane	0.00024	0.0014
GO:0031984	C	organelle subcompartment	0.00028	0.0016
GO:0034357	C	photosynthetic membrane	0.00031	0.0018
GO:0044430	C	cytoskeletal part	0.00032	0.0018
GO:0042651	C	thylakoid membrane	0.00032	0.0018
GO:0031976	C	plastid thylakoid	0.00033	0.0018
GO:0044436	C	thylakoid part	0.00037	0.002
GO:0005856	C	cytoskeleton	0.00046	0.0024
GO:0005794	C	Golgi apparatus	0.0005	0.0026
GO:0009535	C	chloroplast thylakoid membrane	0.00077	0.0039
GO:0055035	C	plastid thylakoid membrane	0.00077	0.0039
GO:0019866	C	organelle inner membrane	0.00084	0.0041
GO:0009505	C	plant-type cell wall	0.00097	0.0047
GO:0005743	C	mitochondrial inner membrane	0.0011	0.005
GO:0031225	C	anchored to membrane	0.0012	0.0055
GO:0044459	C	plasma membrane part	0.002	0.0093
GO:0015630	C	microtubule cytoskeleton	0.0024	0.011
