# Supplementary material for: Identification of factors required for m6A mRNA methylation in Arabidopsis reveals a role for the conserved E3 ubiquitin ligase HAKAI
Source: New Phytol. 2017 May 15;215(1):157–72. doi: 10.1111/nph.14586 (PMC5488176; doi:10.1111/nph.14586)
Supplement: Supplementary file 5 — Table S5 Establishing list of genes required for vascular formation [file NPH-215-157-s005.xlsx]

## Sheet: Table S5
Table S5 Establishing list of genes required for vascular formation. Based on the GO terms listed (GO ID, GO term), an arbitrary list of genes essential for vascular development has been generated.
GO ID	GO term	Vascular gene	In wild type root tips
GO:0010087	phloem or xylem histogenesis	AT1G02250	present
GO:0010089	xylem development	AT1G04550	present
GO:0010051	xylem and phloem pattern formation	AT1G05470	present
GO:0010305	leaf vascular tissue pattern formation	AT1G05630	present
GO:0010222	stem vascular tissue pattern formation	AT1G06150	present
GO:0010233	phloem transport	AT1G08300	present
GO:0010067	procambium histogenesis	AT1G09540	present
GO:0090059	protoxylem development	AT1G09700	present
GO:0010088	phloem development	AT1G11130	present
		AT1G12260	present
		AT1G13290	present
		AT1G13950	present
		AT1G13980	present
		AT1G14000	present
		AT1G14320	present
		AT1G15750	present
		AT1G17840	present
		AT1G19300	present
		AT1G19850	present
		AT1G20330	present
		AT1G20375	present
		AT1G22740	present
		AT1G27320	present
		AT1G27340	present
		AT1G30490	present
		AT1G31770	present
		AT1G43130	present
		AT1G48410	present
		AT1G48920	present
		AT1G52150	present
		AT1G55610	present
		AT1G62360	present
		AT1G62700	present
		AT1G62990	present
		AT1G64625	present
		AT1G65620	present
		AT1G68060	present
		AT1G68810	present
		AT1G70560	present
		AT1G71930	present
		AT1G73590	present
		AT1G76135	present
		AT1G78770	present
		AT1G79430	present
		AT1G79580	present
		AT1G80100	present
		AT2G01830	present
		AT2G01850	present
		AT2G01950	present
		AT2G02560	present
		AT2G18060	present
		AT2G18290	present
		AT2G18460	present
		AT2G20120	present
		AT2G20130	present
		AT2G27230	present
		AT2G28250	present
		AT2G31280	present
		AT2G32010	present
		AT2G34710	present
		AT2G36120	present
		AT2G36570	present
		AT2G39830	present
		AT2G40200	present
		AT2G41130	present
		AT2G41820	present
		AT2G42580	present
		AT2G45420	present
		AT2G46685	present
		AT2G47430	present
		AT3G01670	present
		AT3G01680	present
		AT3G03200	present
		AT3G09070	present
		AT3G13380	present
		AT3G16630	present
		AT3G24770	present
		AT3G25710	present
		AT3G44600	present
		AT3G51060	present
		AT3G52770	present
		AT3G54220	present
		AT3G54720	present
		AT3G55830	present
		AT3G56770	present
		AT3G59790	present
		AT3G63300	present
		AT4G00220	present
		AT4G02570	present
		AT4G07410	present
		AT4G08150	present
		AT4G13195	present
		AT4G13750	present
		AT4G14940	present
		AT4G17220	present
		AT4G18750	present
		AT4G20910	present
		AT4G24220	present
		AT4G24670	present
		AT4G25320	present
		AT4G27420	present
		AT4G29810	present
		AT4G31910	present
		AT4G32880	present
		AT4G32880	not present
		AT4G36160	present
		AT4G36260	present
		AT4G36890	present
		AT4G37650	present
		AT4G38070	present
		AT4G39400	present
		AT4G39403	present
		AT5G01890	present
		AT5G02030	present
		AT5G05340	present
		AT5G10250	present
		AT5G13010	present
		AT5G13180	present
		AT5G13300	present
		AT5G16560	present
		AT5G16780	present
		AT5G17260	present
		AT5G19530	present
		AT5G23080	present
		AT5G35750	present
		AT5G42080	present
		AT5G46700	present
		AT5G49660	present
		AT5G51590	present
		AT5G55540	present
		AT5G55540	not present
		AT5G56780	present
		AT5G60690	present
		AT5G61480	present
		AT5G62380	present
		AT5G62940	present
		AT5G64340	present
		AT5G64530	present
		AT5G66300	present
		AT3G05680	present
